# Supplementary material for: Poly[[di-μ-aqua-(μ-4-formyl-2-meth­oxy­phenol­ato)disodium] 4-formyl-2-meth­oxy­phenolate]
Source: Acta Crystallogr Sect E Struct Rep Online. 2010 Jan 13;66(Pt 2):m149–50. doi: 10.1107/S1600536810000711 (PMC2979829; doi:10.1107/S1600536810000711)
Supplement: Supplementary file 1 [file e-66-0m149-sup1.cif]

##############################################################################
###                                                                        ###
###        Electronic paper (Acta Crystallographica Section E)             ###
###                                                                        ###
##############################################################################
#                                                                            #
# This CIF contains the data in a paper accepted for publication in Acta     #
# Crystallographica Section E. It conforms to the requirements of Notes      #
# for Authors for Section E, and has been peer reviewed under the auspices   #
# of the IUCr Commission on Journals.                                        #
#                                                                            #
# Full details of the Crystallographic Information File format               #
# are given in the paper "The Crystallographic Information File (CIF):       #
# a New Standard Archive File for Crystallography" by S. R. Hall, F. H.      #
# Allen and I. D. Brown [Acta Cryst. (1991), A47, 655-685].                  #
#                                                                            #
# The current version of the core CIF dictionary is obtainable from          #
# ftp://ftp.iucr.org/pub/cif_core.dic. The current version number is 2.4.    #
#                                                                            #
# Software is freely available for graphical display of the structure(s) in  #
# this CIF.  For information consult the CIF home page http://www.iucr.org/  #
# cif/home.html                                                              #
#                                                                            #
# This file may be used for bona fide research purposes within the           #
# scientific community so long as proper attribution is given to the journal # 
# article from which it was obtained.                                        #
#                                                                            #
##############################################################################
                                             
data_global
_audit_creation_method     SHELXL-97
_journal_date_recd_electronic     2009-12-07
_journal_date_accepted     2010-01-06
_journal_name_full     'Acta Crystallographica, Section E'
_journal_year     2010
_journal_volume     66
_journal_issue      2
_journal_page_first     m149
_journal_page_last     m150
_journal_paper_category     QM
_journal_coeditor_code     HB5277
loop_
    _publ_contact_author_name
    _publ_contact_author_address
    _publ_contact_author_email
    'Khan, Islam Ullah'
;
Materials Chemistry Laboratory,
Department of Chemistry,
GC University,
Lahore-54000
Pakistan
;
 iukhan.gcu@gmail.com
    'B\"uy\"ukg\"ung\"or, Orhan'
;
Department of Physics
Ondokuz May\?is University
TR-55139
Samsun
Turkey
;
 onurs@omu.edu.tr
_publ_section_title
;
Poly[[di-\m-aqua-(\m-4-formyl-2-methoxyphenolato)disodium]
4-formyl-2-methoxyphenolate]
;
loop_
    _publ_author_name
    _publ_author_address
    'Asghar, Muhammad Nadeem'
;
Materials Chemistry Laboratory
Department of Chemistry
GC University,
Lahore 54000
Pakistan
and
Forman Christian College (Chartered University)
Ferozepur Road
Lahore
Pakistan
;
    '\;Sahin, Onur'
;
Department of Physics
Ondokuz May\?is University
TR-55139 Samsun
Turkey
;
    'Arshad, Muhammad Nadeem'
;
Materials Chemistry Laboratory
Department of Chemistry
GC University
Lahore 54000
Pakistan
;
    'Mazhar, Uzma'
;
Materials Chemistry Laboratory
Department of Chemistry
GC University
Lahore 54000
Pakistan
;
    'Khan, Islam Ullah'
;
Materials Chemistry Laboratory
Department of Chemistry
GC University
Lahore 54000
Pakistan
;
    'B\"uy\"ukg\"ung\"or, Orhan'
;
Department of Physics
Ondokuz May\?is University
TR-55139 Samsun
Turkey
;
data_I
_chemical_name_systematic
;
Poly[[di-\m-aqua-(\m-4-formyl-2-methoxyphenolato)disodium]
4-formyl-2-methoxyphenolate]
;
_chemical_name_common     ?
_chemical_formula_moiety     'C8 H15 Na2 O7+, C8 H7 O3 -'
_chemical_formula_sum     'C16 H22 Na2 O10'
_chemical_formula_iupac     '[Na2 (C8 H7 O3) (H2 O)4] (C8 H7 O3)'
_chemical_formula_weight     420.32
_chemical_melting_point     ?
_symmetry_cell_setting     orthorhombic
_symmetry_space_group_name_H-M     'P n m a'
_symmetry_space_group_name_Hall     '-P 2ac 2n'
loop_
    _symmetry_equiv_pos_as_xyz
    'x, y, z'
    '-x+1/2, -y, z+1/2'
    '-x, y+1/2, -z'
    'x+1/2, -y+1/2, -z+1/2'
    '-x, -y, -z'
    'x-1/2, y, -z-1/2'
    'x, -y-1/2, z'
    '-x-1/2, y-1/2, z-1/2'
_cell_length_a     12.2281(6)
_cell_length_b     6.7681(3)
_cell_length_c     22.6734(10)
_cell_angle_alpha     90.00
_cell_angle_beta     90.00
_cell_angle_gamma     90.00
_cell_volume     1876.47(15)
_cell_formula_units_Z     4
_cell_measurement_reflns_used     5113
_cell_measurement_theta_min     3.01
_cell_measurement_theta_max     31.10
_cell_measurement_temperature     296(2)
_exptl_crystal_description     block
_exptl_crystal_colour     colourles
_exptl_crystal_size_max     0.42
_exptl_crystal_size_mid     0.33
_exptl_crystal_size_min     0.24
_exptl_crystal_density_diffrn     1.488
_exptl_crystal_density_meas     ?
_exptl_crystal_density_method     'not measured'
_exptl_crystal_F_000     880
_exptl_absorpt_coefficient_mu     0.161
_exptl_absorpt_correction_type     'multi-scan'
_exptl_absorpt_process_details     '(SADABS; Bruker, 2007)'
_exptl_absorpt_correction_T_min     0.938
_exptl_absorpt_correction_T_max     0.962
_exptl_special_details
;
;
_diffrn_ambient_temperature     296(2)
_diffrn_radiation_type     MoK\a
_diffrn_radiation_wavelength     0.71073
_diffrn_radiation_source     'fine-focus sealed tube'
_diffrn_radiation_monochromator     graphite
_diffrn_measurement_device_type     'Bruker APEXII CCD'
_diffrn_measurement_method     'phi and omega scans'
_diffrn_detector_area_resol_mean     ?
_diffrn_reflns_number     10469
_diffrn_reflns_av_R_equivalents     0.0200
_diffrn_reflns_av_sigmaI/netI     0.0155
_diffrn_reflns_theta_min     2.45
_diffrn_reflns_theta_max     26.49
_diffrn_reflns_theta_full     26.49
_diffrn_measured_fraction_theta_max     0.999
_diffrn_measured_fraction_theta_full     0.999
_diffrn_reflns_limit_h_min     -15
_diffrn_reflns_limit_h_max     15
_diffrn_reflns_limit_k_min     -8
_diffrn_reflns_limit_k_max     4
_diffrn_reflns_limit_l_min     -19
_diffrn_reflns_limit_l_max     28
_diffrn_standards_number     0
_diffrn_standards_interval_count     .
_diffrn_standards_interval_time     .
_diffrn_standards_decay_%     2
_refine_special_details
;
Refinement of <i>F</i>^2^ against ALL reflections. The weighted <i>R</i>-factor
<i>wR</i> and goodness of fit <i>S</i> are based on <i>F</i>^2^, conventional
<i>R</i>-factors <i>R</i> are based on <i>F</i>, with <i>F</i> set to zero for
negative <i>F</i>^2^. The threshold expression of <i>F</i>^2^ >
\s(<i>F</i>^2^) is used only for calculating <i>R</i>-factors(gt) <i>etc</i>.
and is not relevant to the choice of reflections for refinement.
<i>R</i>-factors based on <i>F</i>^2^ are statistically about twice as large
as those based on <i>F</i>, and <i>R</i>- factors based on ALL data will be
even larger.
;
_reflns_number_total     2121
_reflns_number_gt     1825
_reflns_threshold_expression     I>2\s(I)
_refine_ls_structure_factor_coef     Fsqd
_refine_ls_matrix_type     full
_refine_ls_R_factor_all     0.0511
_refine_ls_R_factor_gt     0.0435
_refine_ls_wR_factor_gt     0.1101
_refine_ls_wR_factor_ref     0.1186
_refine_ls_goodness_of_fit_ref     1.066
_refine_ls_restrained_S_all     1.168
_refine_ls_number_reflns     2121
_refine_ls_number_parameters     180
_refine_ls_number_restraints     12
_refine_ls_hydrogen_treatment     mixed
_refine_ls_weighting_scheme     calc
_refine_ls_weighting_details
         'calc w=1/[\s^2^(Fo^2^)+(0.0476P)^2^+1.7283P] where P=(Fo^2^+2Fc^2^)/3'
_atom_sites_solution_hydrogens     geom
_atom_sites_solution_primary     direct
_atom_sites_solution_secondary     difmap
_refine_ls_shift/su_max     0.001
_refine_ls_shift/su_mean     0.000
_refine_diff_density_max     0.633
_refine_diff_density_min     -0.670
_refine_ls_extinction_method     'SHELXL97 (Sheldrick, 2008)'
_refine_ls_extinction_coef     0.0138(14)
_refine_ls_extinction_expression
                                  'Fc^*^=kFc[1+0.001xFc^2^\l^3^/sin(2\q)]^-1/4^'
loop_
    _atom_type_symbol
    _atom_type_description
    _atom_type_scat_dispersion_real
    _atom_type_scat_dispersion_imag
    _atom_type_scat_source
    'C' 'C' 0.0033 0.0016
                         'International Tables Vol C Tables 4.2.6.8 and 6.1.1.4'
    'H' 'H' 0.0000 0.0000
                         'International Tables Vol C Tables 4.2.6.8 and 6.1.1.4'
    'O' 'O' 0.0106 0.0060
                         'International Tables Vol C Tables 4.2.6.8 and 6.1.1.4'
    'Na' 'Na' 0.0362 0.0249
                         'International Tables Vol C Tables 4.2.6.8 and 6.1.1.4'
_computing_data_collection     'APEX2 (Bruker, 2007)'
_computing_cell_refinement     'SAINT (Bruker, 2007)'
_computing_data_reduction     'SAINT (Bruker, 2007)'
_computing_structure_solution     'SHELXS97 (Sheldrick, 2008)'
_computing_structure_refinement     'SHELXL97 (Sheldrick, 2008)'
_computing_molecular_graphics     'ORTEP-3 (Farrugia, 1997)'
_computing_publication_material
                         'WinGX (Farrugia, 1999) and SHELXL97 (Sheldrick, 2008)'
loop_
    _atom_site_type_symbol
    _atom_site_label
    _atom_site_fract_x
    _atom_site_fract_y
    _atom_site_fract_z
    _atom_site_U_iso_or_equiv
    _atom_site_adp_type
    _atom_site_calc_flag
    _atom_site_refinement_flags
    _atom_site_occupancy
    _atom_site_disorder_assembly
    _atom_site_disorder_group
    C C1 0.6494(2) 0.7500 0.97772(12) 0.0327(7) Uani d S 1 . .
    C C2 0.7164(2) 0.7500 0.92725(13) 0.0321(7) Uani d S 1 . .
    H H2 0.7920 0.7500 0.9315 0.039 Uiso calc SR 1 . .
    C C3 0.6713(2) 0.7500 0.87213(12) 0.0263(6) Uani d S 1 . .
    C C4 0.5554(2) 0.7500 0.86488(12) 0.0260(6) Uani d S 1 . .
    C C5 0.4908(2) 0.7500 0.91595(13) 0.0317(7) Uani d S 1 . .
    H H5 0.4151 0.7500 0.9123 0.038 Uiso calc SR 1 . .
    C C6 0.5368(2) 0.7500 0.97117(13) 0.0331(7) Uani d S 1 . .
    H H6 0.4921 0.7500 1.0044 0.040 Uiso calc SR 1 . .
    C C7 0.6978(3) 0.7500 1.03533(14) 0.0505(10) Uani d S 1 . .
    H H7 0.7738 0.7500 1.0370 0.061 Uiso calc SR 1 . .
    C C8 0.8444(2) 0.7500 0.82464(14) 0.0345(7) Uani d S 1 . .
    H H8A 0.8757 0.7214 0.7868 0.052 Uiso calc PR 0.50 . .
    H H8B 0.8669 0.6512 0.8525 0.052 Uiso calc PR 0.50 . .
    H H8C 0.8689 0.8774 0.8377 0.052 Uiso calc PR 0.50 . .
    C C9 0.6086(3) 0.7500 0.49146(15) 0.0582(12) Uani d S 1 . .
    C C10 0.7012(2) 0.7500 0.45577(13) 0.0318(7) Uani d S 1 . .
    H H10 0.7704 0.7500 0.4728 0.038 Uiso calc SR 1 . .
    C C11 0.6907(2) 0.7500 0.39567(12) 0.0258(6) Uani d S 1 . .
    C C12 0.5862(2) 0.7500 0.36734(13) 0.0336(7) Uani d S 1 . .
    C C13 0.4958(3) 0.7500 0.40446(17) 0.092(2) Uani d S 1 . .
    H H13 0.4260 0.7500 0.3882 0.111 Uiso calc SR 1 . .
    C C14 0.5076(3) 0.7500 0.46474(18) 0.099(2) Uani d SU 1 . .
    H H14 0.4452 0.7500 0.4882 0.118 Uiso calc SR 1 . .
    C C15 0.6143(3) 0.7500 0.55467(17) 0.0725(15) Uani d S 1 . .
    H H15 0.5477 0.7500 0.5745 0.087 Uiso calc SR 1 . .
    C C16 0.8841(2) 0.7500 0.38079(14) 0.0364(7) Uani d S 1 . .
    H H16A 0.8962 0.8710 0.4019 0.055 Uiso calc PR 0.50 . .
    H H16B 0.9364 0.7389 0.3494 0.055 Uiso calc PR 0.50 . .
    H H16C 0.8922 0.6401 0.4072 0.055 Uiso calc PR 0.50 . .
    O O1 0.59561(12) 0.4859(3) 0.73010(7) 0.0386(4) Uani d D 1 . .
    H H1A 0.5721(19) 0.552(4) 0.7574(10) 0.047(8) Uiso d D 1 . .
    H H1B 0.5423(18) 0.426(4) 0.7162(11) 0.060(9) Uiso d D 1 . .
    O O2 0.83431(12) 0.4956(3) 0.68524(7) 0.0353(4) Uani d D 1 . .
    H H2A 0.835(2) 0.439(4) 0.6534(9) 0.047(8) Uiso d D 1 . .
    H H2B 0.8935(17) 0.557(4) 0.6870(11) 0.051(8) Uiso d D 1 . .
    O O3 0.72906(16) 0.7500 0.82013(9) 0.0352(5) Uani d S 1 . .
    O O4 0.6492(2) 0.7500 1.08231(10) 0.0528(7) Uani d S 1 . .
    O O5 0.51190(16) 0.7500 0.81191(8) 0.0319(5) Uani d S 1 . .
    O O6 0.6945(2) 0.7500 0.58503(11) 0.0611(8) Uani d S 1 . .
    O O7 0.77607(16) 0.7500 0.35679(9) 0.0367(5) Uani d S 1 . .
    O O8 0.57840(16) 0.7500 0.31048(8) 0.0325(5) Uani d S 1 . .
    Na Na1 0.69720(10) 0.7500 0.68819(5) 0.0353(3) Uani d S 1 . .
    Na Na2 0.75745(10) 0.2500 0.75268(5) 0.0343(3) Uani d S 1 . .
loop_
    _atom_site_aniso_label
    _atom_site_aniso_U_11
    _atom_site_aniso_U_22
    _atom_site_aniso_U_33
    _atom_site_aniso_U_12
    _atom_site_aniso_U_13
    _atom_site_aniso_U_23
    C1 0.0341(15) 0.0405(18) 0.0234(14) 0.000 -0.0004(11) 0.000
    C2 0.0253(13) 0.0429(18) 0.0282(14) 0.000 -0.0014(11) 0.000
    C3 0.0260(13) 0.0284(15) 0.0245(13) 0.000 0.0031(10) 0.000
    C4 0.0265(13) 0.0271(15) 0.0245(13) 0.000 -0.0018(10) 0.000
    C5 0.0241(13) 0.0400(17) 0.0309(15) 0.000 0.0014(11) 0.000
    C6 0.0322(14) 0.0404(18) 0.0268(14) 0.000 0.0053(11) 0.000
    C7 0.0400(17) 0.084(3) 0.0279(16) 0.000 -0.0038(13) 0.000
    C8 0.0274(14) 0.0409(18) 0.0352(16) 0.000 0.0065(12) 0.000
    C9 0.0366(17) 0.110(4) 0.0276(17) 0.000 0.0020(13) 0.000
    C10 0.0299(14) 0.0375(17) 0.0281(14) 0.000 -0.0045(11) 0.000
    C11 0.0268(13) 0.0240(14) 0.0267(13) 0.000 0.0007(10) 0.000
    C12 0.0295(14) 0.0457(19) 0.0256(14) 0.000 -0.0029(11) 0.000
    C13 0.0249(16) 0.219(7) 0.0333(18) 0.000 -0.0012(14) 0.000
    C14 0.0368(19) 0.218(6) 0.041(2) 0.000 0.0087(17) 0.000
    C15 0.047(2) 0.138(5) 0.0322(19) 0.000 0.0065(16) 0.000
    C16 0.0245(13) 0.0486(19) 0.0363(16) 0.000 -0.0056(12) 0.000
    O1 0.0325(8) 0.0420(10) 0.0413(9) -0.0063(7) 0.0053(7) -0.0109(8)
    O2 0.0347(8) 0.0402(9) 0.0311(8) -0.0032(7) 0.0039(6) -0.0014(7)
    O3 0.0256(10) 0.0557(15) 0.0243(10) 0.000 0.0028(8) 0.000
    O4 0.0623(16) 0.0727(19) 0.0233(11) 0.000 -0.0007(10) 0.000
    O5 0.0266(9) 0.0442(13) 0.0249(10) 0.000 -0.0030(8) 0.000
    O6 0.0559(16) 0.099(2) 0.0287(12) 0.000 -0.0051(11) 0.000
    O7 0.0243(10) 0.0597(15) 0.0262(10) 0.000 -0.0024(8) 0.000
    O8 0.0291(10) 0.0442(13) 0.0242(10) 0.000 -0.0039(8) 0.000
    Na1 0.0336(6) 0.0352(7) 0.0371(7) 0.000 0.0020(5) 0.000
    Na2 0.0337(6) 0.0422(7) 0.0272(6) 0.000 0.0001(5) 0.000
_geom_special_details
;
All e.s.d.'s (except the e.s.d. in the dihedral angle between two l.s. planes)
are estimated using the full covariance matrix. The cell e.s.d.'s are taken
into account individually in the estimation of e.s.d.'s in distances, angles
and torsion angles; correlations between e.s.d.'s in cell parameters are only
used when they are defined by crystal symmetry. An approximate (isotropic)
treatment of cell e.s.d.'s is used for estimating e.s.d.'s involving l.s.
planes.
;
loop_
    _geom_bond_atom_site_label_1
    _geom_bond_atom_site_label_2
    _geom_bond_site_symmetry_2
    _geom_bond_distance
    _geom_bond_publ_flag
    C1 C6 . 1.385(4) ?
    C1 C2 . 1.407(4) ?
    C1 C7 . 1.434(4) ?
    C2 C3 . 1.366(4) ?
    C2 H2 . 0.9300 ?
    C3 O3 . 1.374(3) ?
    C3 C4 . 1.427(4) ?
    C4 O5 . 1.314(3) ?
    C4 C5 . 1.402(4) ?
    C5 C6 . 1.372(4) ?
    C5 H5 . 0.9300 ?
    C6 H6 . 0.9300 ?
    C7 O4 . 1.220(4) ?
    C7 H7 . 0.9300 ?
    C8 O3 . 1.414(3) ?
    C8 H8A . 0.9600 ?
    C8 H8B . 0.9600 ?
    C8 H8C . 0.9600 ?
    C9 C14 . 1.376(5) ?
    C9 C10 . 1.391(4) ?
    C9 C15 . 1.435(5) ?
    C10 C11 . 1.369(4) ?
    C10 H10 . 0.9300 ?
    C11 O7 . 1.366(3) ?
    C11 C12 . 1.430(4) ?
    C12 O8 . 1.293(3) ?
    C12 C13 . 1.390(5) ?
    C13 C14 . 1.374(6) ?
    C13 H13 . 0.9300 ?
    C14 H14 . 0.9300 ?
    C15 O6 . 1.198(5) ?
    C15 H15 . 0.9300 ?
    C16 O7 . 1.428(3) ?
    C16 H16A . 0.9600 ?
    C16 H16B . 0.9600 ?
    C16 H16C . 0.9600 ?
    O1 H1A . 0.817(17) ?
    O1 H1B . 0.830(17) ?
    O2 H2A . 0.816(17) ?
    O2 H2B . 0.836(17) ?
    Na1 O1 . 2.3751(18) y
    Na1 O2 . 2.4043(18) y
    Na1 O6 . 2.339(3) y
    Na1 O1 7_575 2.3751(18) n
    Na1 O2 7_575 2.4043(18) n
    Na2 O1 . 2.5938(19) y
    Na2 O2 . 2.4462(18) y
    Na2 O2 7_565 2.4462(18) n
    Na2 O1 7_565 2.5938(19) n
    Na2 O7 2_665 2.396(2) y
    Na2 O8 2_665 2.397(2) y
loop_
    _geom_angle_atom_site_label_1
    _geom_angle_atom_site_label_2
    _geom_angle_atom_site_label_3
    _geom_angle_site_symmetry_1
    _geom_angle_site_symmetry_3
    _geom_angle
    _geom_angle_publ_flag
    C6 C1 C2 . . 119.4(3) ?
    C6 C1 C7 . . 120.6(3) ?
    C2 C1 C7 . . 120.0(3) ?
    C3 C2 C1 . . 120.6(3) ?
    C3 C2 H2 . . 119.7 ?
    C1 C2 H2 . . 119.7 ?
    C2 C3 O3 . . 125.3(2) ?
    C2 C3 C4 . . 120.4(2) ?
    O3 C3 C4 . . 114.3(2) ?
    O5 C4 C5 . . 121.8(2) ?
    O5 C4 C3 . . 120.5(2) ?
    C5 C4 C3 . . 117.7(2) ?
    C6 C5 C4 . . 121.5(3) ?
    C6 C5 H5 . . 119.2 ?
    C4 C5 H5 . . 119.2 ?
    C5 C6 C1 . . 120.3(3) ?
    C5 C6 H6 . . 119.8 ?
    C1 C6 H6 . . 119.8 ?
    O4 C7 C1 . . 126.4(3) ?
    O4 C7 H7 . . 116.8 ?
    C1 C7 H7 . . 116.8 ?
    O3 C8 H8A . . 109.5 ?
    O3 C8 H8B . . 109.5 ?
    H8A C8 H8B . . 109.5 ?
    O3 C8 H8C . . 109.5 ?
    H8A C8 H8C . . 109.5 ?
    H8B C8 H8C . . 109.5 ?
    C14 C9 C10 . . 118.3(3) ?
    C14 C9 C15 . . 118.9(4) ?
    C10 C9 C15 . . 122.8(3) ?
    C11 C10 C9 . . 120.2(3) ?
    C11 C10 H10 . . 119.9 ?
    C9 C10 H10 . . 119.9 ?
    O7 C11 C10 . . 124.8(3) ?
    O7 C11 C12 . . 113.1(2) ?
    C10 C11 C12 . . 122.1(3) ?
    O8 C12 C13 . . 123.0(3) ?
    O8 C12 C11 . . 120.9(3) ?
    C13 C12 C11 . . 116.0(3) ?
    C14 C13 C12 . . 121.3(3) ?
    C14 C13 H13 . . 119.4 ?
    C12 C13 H13 . . 119.4 ?
    C13 C14 C9 . . 122.1(4) ?
    C13 C14 H14 . . 118.9 ?
    C9 C14 H14 . . 118.9 ?
    O6 C15 C9 . . 127.8(4) ?
    O6 C15 H15 . . 116.1 ?
    C9 C15 H15 . . 116.1 ?
    O7 C16 H16A . . 109.5 ?
    O7 C16 H16B . . 109.5 ?
    H16A C16 H16B . . 109.5 ?
    O7 C16 H16C . . 109.5 ?
    H16A C16 H16C . . 109.5 ?
    H16B C16 H16C . . 109.5 ?
    Na1 O1 Na2 . . 98.23(6) n
    Na1 O1 H1A . . 94.3(19) ?
    Na2 O1 H1A . . 117.2(19) ?
    Na1 O1 H1B . . 129(2) ?
    Na2 O1 H1B . . 112(2) ?
    H1A O1 H1B . . 106(2) ?
    Na1 O2 Na2 . . 101.61(6) n
    Na1 O2 H2A . . 111.6(19) ?
    Na2 O2 H2A . . 104.0(19) ?
    Na1 O2 H2B . . 104.2(19) ?
    Na2 O2 H2B . . 129.9(19) ?
    H2A O2 H2B . . 105(2) ?
    C3 O3 C8 . . 116.8(2) ?
    C3 O3 Na1 . . 141.66(16) ?
    C8 O3 Na1 . . 101.57(16) ?
    C15 O6 Na1 . . 125.9(3) n
    C11 O7 C16 . . 117.4(2) ?
    C11 O7 Na2 . 2_664 120.33(16) n
    C16 O7 Na2 . 2_664 122.24(17) ?
    C12 O8 Na2 . 2_664 118.88(18) n
    O6 Na1 O1 . 7_575 113.13(7) ?
    O6 Na1 O1 . . 113.13(7) n
    O1 Na1 O1 7_575 . 97.63(9) n
    O6 Na1 O2 . 7_575 88.96(7) ?
    O1 Na1 O2 7_575 7_575 80.61(6) ?
    O1 Na1 O2 . 7_575 156.19(8) n
    O6 Na1 O2 . . 88.96(7) n
    O1 Na1 O2 7_575 . 156.19(8) ?
    O1 Na1 O2 . . 80.61(5) n
    O2 Na1 O2 7_575 . 91.48(9) n
    O6 Na1 O3 . . 173.38(9) ?
    O1 Na1 O3 7_575 . 70.78(5) ?
    O1 Na1 O3 . . 70.78(5) n
    O2 Na1 O3 7_575 . 86.42(5) ?
    O2 Na1 O3 . . 86.42(5) ?
    O7 Na2 O8 2_665 2_665 66.71(7) ?
    O7 Na2 O2 2_665 7_565 132.97(5) ?
    O8 Na2 O2 2_665 7_565 91.15(6) ?
    O7 Na2 O2 2_665 . 132.97(5) ?
    O8 Na2 O2 2_665 . 91.15(6) ?
    O2 Na2 O2 7_565 . 85.60(9) ?
    O7 Na2 O1 2_665 7_565 93.66(6) ?
    O8 Na2 O1 2_665 7_565 138.31(5) ?
    O2 Na2 O1 7_565 7_565 75.61(6) ?
    O2 Na2 O1 . 7_565 126.01(7) ?
    O7 Na2 O1 2_665 . 93.66(6) Y
    O8 Na2 O1 2_665 . 138.31(5) Y
    O2 Na2 O1 7_565 . 126.01(7) Y
    O2 Na2 O1 . . 75.61(5) Y
    O1 Na2 O1 7_565 . 75.98(8) Y
loop_
    _geom_torsion_atom_site_label_1
    _geom_torsion_atom_site_label_2
    _geom_torsion_atom_site_label_3
    _geom_torsion_atom_site_label_4
    _geom_torsion_site_symmetry_1
    _geom_torsion_site_symmetry_2
    _geom_torsion_site_symmetry_3
    _geom_torsion_site_symmetry_4
    _geom_torsion
    _geom_torsion_publ_flag
    C6 C1 C2 C3 . . . . 0.000(2) ?
    C7 C1 C2 C3 . . . . 180.0000(10)
                                   ?
    C1 C2 C3 O3 . . . . 180.0000(10)
                                   ?
    C1 C2 C3 C4 . . . . 0.0000(10)
                                 ?
    C2 C3 C4 O5 . . . . 180.0000(10)
                                   ?
    O3 C3 C4 O5 . . . . 0.0000(10)
                                 ?
    C2 C3 C4 C5 . . . . 0.0000(10)
                                 ?
    O3 C3 C4 C5 . . . . 180.0000(10)
                                   ?
    O5 C4 C5 C6 . . . . 180.0000(10)
                                   ?
    C3 C4 C5 C6 . . . . 0.000(2) ?
    C4 C5 C6 C1 . . . . 0.000(2) ?
    C2 C1 C6 C5 . . . . 0.000(2) ?
    C7 C1 C6 C5 . . . . 180.0000(10)
                                   ?
    C6 C1 C7 O4 . . . . 0.000(2) ?
    C2 C1 C7 O4 . . . . 180.000(2) ?
    C14 C9 C10 C11 . . . . 0.0 ?
    C15 C9 C10 C11 . . . . 180.0 ?
    C9 C10 C11 O7 . . . . 180.0 ?
    C9 C10 C11 C12 . . . . 0.0 ?
    O7 C11 C12 O8 . . . . 0.0 ?
    C10 C11 C12 O8 . . . . 180.0 ?
    O7 C11 C12 C13 . . . . 180.0 ?
    C10 C11 C12 C13 . . . . 0.0 ?
    O8 C12 C13 C14 . . . . 180.0 ?
    C11 C12 C13 C14 . . . . 0.0 ?
    C12 C13 C14 C9 . . . . 0.0000(10)
                                    ?
    C10 C9 C14 C13 . . . . 0.0000(10)
                                    ?
    C15 C9 C14 C13 . . . . 180.0 ?
    C14 C9 C15 O6 . . . . 180.0 ?
    C10 C9 C15 O6 . . . . 0.0000(10)
                                   ?
    C2 C3 O3 C8 . . . . 0.0000(10)
                                 ?
    C4 C3 O3 C8 . . . . 180.0000(10)
                                   ?
    C2 C3 O3 Na1 . . . . 180.0000(10)
                                    ?
    C4 C3 O3 Na1 . . . . 0.0000(10)
                                  ?
    C9 C15 O6 Na1 . . . . 180.0 ?
    C10 C11 O7 C16 . . . . 0.0 ?
    C12 C11 O7 C16 . . . . 180.0 ?
    C10 C11 O7 Na2 . . . 2_664 180.0 ?
    C12 C11 O7 Na2 . . . 2_664 0.0 ?
    C13 C12 O8 Na2 . . . 2_664 180.0 ?
    C11 C12 O8 Na2 . . . 2_664 0.0 ?
    C15 O6 Na1 O1 . . . 7_575 -54.92(6) ?
    C15 O6 Na1 O1 . . . . 54.92(6) ?
    C15 O6 Na1 O2 . . . 7_575 -134.25(4) ?
    C15 O6 Na1 O2 . . . . 134.25(4) ?
    Na2 O1 Na1 O6 . . . . 99.60(9) ?
    Na2 O1 Na1 O1 . . . 7_575 -141.19(5) ?
    Na2 O1 Na1 O2 . . . 7_575 -57.16(18) ?
    Na2 O1 Na1 O2 . . . . 14.80(6) ?
    Na2 O1 Na1 O3 . . . . -74.67(6) ?
    Na2 O2 Na1 O6 . . . . -129.53(7) ?
    Na2 O2 Na1 O1 . . . 7_575 71.75(18) ?
    Na2 O2 Na1 O1 . . . . -15.88(7) ?
    Na2 O2 Na1 O2 . . . 7_575 141.54(5) ?
    Na2 O2 Na1 O3 . . . . 55.22(6) ?
    C3 O3 Na1 O1 . . . 7_575 52.85(5) ?
    C8 O3 Na1 O1 . . . 7_575 -127.15(5) ?
    C3 O3 Na1 O1 . . . . -52.85(5) ?
    C8 O3 Na1 O1 . . . . 127.15(5) ?
    C3 O3 Na1 O2 . . . 7_575 134.14(4) ?
    C8 O3 Na1 O2 . . . 7_575 -45.86(4) ?
    C3 O3 Na1 O2 . . . . -134.14(4) ?
    C8 O3 Na1 O2 . . . . 45.86(4) ?
    Na1 O2 Na2 O7 . . . 2_665 -66.66(11) ?
    Na1 O2 Na2 O8 . . . 2_665 -125.21(6) ?
    Na1 O2 Na2 O2 . . . 7_565 143.73(5) ?
    Na1 O2 Na2 O1 . . . 7_565 75.08(9) ?
    Na1 O2 Na2 O1 . . . . 14.79(6) ?
    Na1 O1 Na2 O7 . . . 2_665 118.71(6) ?
    Na1 O1 Na2 O8 . . . 2_665 60.30(12) ?
    Na1 O1 Na2 O2 . . . 7_565 -88.29(9) ?
    Na1 O1 Na2 O2 . . . . -14.81(6) ?
    Na1 O1 Na2 O1 . . . 7_565 -148.42(4) ?
loop_
    _geom_hbond_atom_site_label_D
    _geom_hbond_atom_site_label_H
    _geom_hbond_atom_site_label_A
    _geom_hbond_site_symmetry_A
    _geom_hbond_distance_DH
    _geom_hbond_distance_HA
    _geom_hbond_distance_DA
    _geom_hbond_angle_DHA
    O1 H1A O5 . 0.817(17) 1.965(17) 2.772(2) 169(3)
    O1 H1B O8 5_666 0.830(17) 1.991(17) 2.815(2) 172(3)
    O2 H2A O4 2_664 0.816(17) 2.069(18) 2.872(2) 168(3)
    O2 H2B O5 6_657 0.836(17) 1.950(18) 2.772(2) 168(3)
