# Supplementary material for: Poly[[di-μ-aqua-(μ-4-formyl-2-meth­oxy­phenol­ato)disodium] 4-formyl-2-meth­oxy­phenolate]
Source: Acta Crystallogr Sect E Struct Rep Online. 2010 Jan 13;66(Pt 2):m149–50. doi: 10.1107/S1600536810000711 (PMC2979829; doi:10.1107/S1600536810000711)
Supplement: Supplementary file 2 [file e-66-0m149-Isup2.hkl]

#
# h,k,l, Fc-squared, Fo-squared, sigma(Fo-squared) and status flag
#
data_I
_shelx_title ' VAN in Pnma'
_shelx_refln_list_code          4
_shelx_F_calc_maximum      370.45
_exptl_crystal_F_000       880.00
_reflns_d_resolution_high  0.7966
 
loop_
 _symmetry_equiv_pos_as_xyz
 'x, y, z'
 '-x+1/2, -y, z+1/2'
 '-x, y+1/2, -z'
 'x+1/2, -y+1/2, -z+1/2'
 '-x, -y, -z'
 'x-1/2, y, -z-1/2'
 'x, -y-1/2, z'
 '-x-1/2, y-1/2, z-1/2'
 
_cell_length_a    12.2281
_cell_length_b     6.7681
_cell_length_c    22.6734
_cell_angle_alpha  90.000
_cell_angle_beta   90.000
_cell_angle_gamma  90.000
 
_shelx_F_squared_multiplier     1.000
 
loop_
 _refln_index_h
 _refln_index_k
 _refln_index_l
 _refln_F_squared_calc
 _refln_F_squared_meas
 _refln_F_squared_sigma
 _refln_observed_status
   2   0   0     6774.98     6915.32    120.96 o
   4   0   0       42.07       49.82      2.53 o
   6   0   0      343.16      385.30     10.14 o
   8   0   0        2.03       -4.27      2.13 o
  10   0   0     1509.55     1464.38     31.60 o
  12   0   0      515.84      552.92     16.73 o
  14   0   0        9.62       12.59      3.16 o
   2   1   0    32738.66    33207.75    713.97 o
   4   1   0     4907.50     5098.24     40.18 o
   6   1   0     7655.65     8213.26     71.63 o
   8   1   0      437.34      366.69      6.24 o
  10   1   0       60.19       54.37      2.88 o
  12   1   0       70.63       77.12      3.74 o
  14   1   0       26.51       23.40      4.68 o
   0   2   0   137229.94   124130.09   1262.59 o
   2   2   0     5387.95     5150.22     42.94 o
   4   2   0    12102.03    11790.84    103.12 o
   6   2   0       78.24       99.16      2.27 o
   8   2   0      143.48      150.59      2.83 o
  10   2   0      408.89      439.69      6.32 o
  12   2   0       93.62       97.33      3.87 o
  14   2   0      192.09      202.81      5.81 o
   2   3   0    13566.30    14268.74    126.71 o
   4   3   0     1062.19     1102.19     15.20 o
   6   3   0     3174.60     3135.75     34.44 o
   8   3   0      557.94      566.19      6.87 o
  10   3   0       17.74       14.46      2.02 o
  12   3   0       92.59       90.83      4.86 o
  14   3   0       16.04       12.42      2.98 o
   0   4   0    71259.10    69323.91    860.57 o
   2   4   0     2846.20     3066.19     32.98 o
   4   4   0      130.89       77.24      3.63 o
   6   4   0       42.33       50.63      4.75 o
   8   4   0       80.59       87.06      3.92 o
  10   4   0      286.28      288.60     13.91 o
  12   4   0      168.66      160.94     11.34 o
   2   5   0     2294.35     2267.71     24.70 o
   4   5   0      759.08      719.06     15.00 o
   6   5   0     1563.71     1544.40     25.96 o
   8   5   0       23.56       36.17      4.28 o
  10   5   0       38.90       35.72      6.64 o
  12   5   0        0.09        0.79      5.30 o
   0   6   0     6184.66     5206.93     72.99 o
   2   6   0      496.11      602.86     10.52 o
   4   6   0      748.65      610.15     34.84 o
   6   6   0        2.62        2.88      3.48 o
   8   6   0        6.07       21.20      4.29 o
  10   6   0       22.70       -1.77      5.67 o
   2   7   0      695.03      608.26     13.09 o
   4   7   0       60.47       62.14      6.06 o
   6   7   0      385.95      381.08     12.52 o
   8   7   0       77.48       87.01      7.13 o
   0   8   0     2916.62     2349.63     41.18 o
   2   8   0      134.07      172.70      9.68 o
   4   8   0        6.45       -1.68      4.13 o
   2   0   1      290.92      270.35      3.27 o
   3   0   1      419.95      437.12      4.73 o
   4   0   1     1188.37     1201.44     11.52 o
   5   0   1      742.96      792.45     11.78 o
   6   0   1     2120.87     2259.27     29.99 o
   7   0   1      535.12      519.83      9.28 o
   8   0   1     2631.75     2714.98     39.04 o
   9   0   1      261.29      242.37      4.91 o
  10   0   1      908.49      852.32     24.85 o
  11   0   1      957.31      904.52     15.88 o
  12   0   1      254.60      272.23      6.52 o
  13   0   1      149.74      129.21      4.75 o
  14   0   1       64.31       72.54      3.48 o
  15   0   1      134.88      144.58      4.87 o
   0   1   1      108.41       88.72      2.30 o
   1   1   1      338.53      344.04      2.40 o
   2   1   1       17.68       12.74      0.78 o
   3   1   1      195.46      186.26      1.43 o
   4   1   1      209.13      240.61      2.12 o
   5   1   1      146.61      158.81      1.92 o
   6   1   1     5057.55     5346.85     41.78 o
   7   1   1      886.04      999.00      8.06 o
   8   1   1      548.25      515.39      6.05 o
   9   1   1     1248.89     1214.25     11.84 o
  10   1   1      120.81      117.85      2.82 o
  11   1   1      655.14      619.79      7.07 o
  12   1   1      178.57      214.09      5.87 o
  13   1   1       28.87       21.01      1.80 o
  14   1   1       16.44       13.00      1.92 o
  15   1   1       32.27       32.74      2.18 o
   1   2   1       21.36       35.53      2.69 o
   2   2   1       47.67       49.29      2.60 o
   3   2   1      723.15      714.39      6.48 o
   4   2   1     8940.06     9040.30     55.92 o
   5   2   1       30.96       41.01      0.93 o
   6   2   1     2565.07     2612.25     17.03 o
   7   2   1       98.55       79.71      1.36 o
   8   2   1      692.46      674.63      5.01 o
   9   2   1       10.57        9.84      1.78 o
  10   2   1      191.70      196.37      2.83 o
  11   2   1      758.55      734.79      7.78 o
  12   2   1        1.21        1.84      1.31 o
  13   2   1       73.58       57.26      2.99 o
  14   2   1       60.96       68.21      2.64 o
   0   3   1      574.07      536.33      7.27 o
   1   3   1      170.91      176.22      3.25 o
   2   3   1      100.47      104.43      3.11 o
   3   3   1        2.29        3.05      0.72 o
   4   3   1       18.90       20.17      1.35 o
   5   3   1       29.74       25.52      1.30 o
   6   3   1     2684.96     2549.20     23.00 o
   7   3   1      290.00      335.93      3.03 o
   8   3   1      259.86      268.49      2.96 o
   9   3   1      681.13      674.97      5.75 o
  10   3   1      116.43      117.97      2.98 o
  11   3   1      340.07      328.76      5.75 o
  12   3   1       58.35       73.44      3.18 o
  13   3   1       17.27       14.02      2.11 o
  14   3   1        5.18        2.65      1.82 o
   1   4   1      281.33      368.42      8.96 o
   2   4   1       69.03       83.99      3.79 o
   3   4   1        4.87       14.26      1.91 o
   4   4   1       45.91       36.35      2.05 o
   5   4   1      238.57      298.42      4.84 o
   6   4   1      346.63      321.78      4.50 o
   7   4   1      333.35      329.37      4.74 o
   8   4   1      609.17      595.40      7.01 o
   9   4   1       22.97       30.36      2.53 o
  10   4   1      287.86      304.64      7.62 o
  11   4   1      275.75      238.36      9.19 o
  12   4   1       79.48       94.38      6.42 o
  13   4   1       81.45       90.49      2.62 o
   0   5   1        1.61       -4.89      2.45 o
   1   5   1        8.16        8.91      1.68 o
   2   5   1       38.10       44.54      2.27 o
   3   5   1       10.80       20.11      2.32 o
   4   5   1      116.11      131.16      4.02 o
   5   5   1       14.62       13.48      2.35 o
   6   5   1     1017.56     1013.62     13.52 o
   7   5   1       95.57      102.98      4.23 o
   8   5   1      122.91      127.71      4.53 o
   9   5   1      283.44      280.88      6.35 o
  10   5   1        7.95        7.17      3.96 o
  11   5   1      147.28      122.87      7.50 o
  12   5   1       34.51       47.36      5.77 o
   1   6   1       82.72      147.73      5.38 o
   2   6   1       14.20       13.49      3.18 o
   3   6   1      120.01      162.55      5.07 o
   4   6   1      521.58      533.48      8.76 o
   5   6   1        1.80        2.65      2.41 o
   6   6   1      225.05      226.74      6.22 o
   7   6   1       52.14       78.34      5.01 o
   8   6   1      111.03      111.16      4.73 o
   9   6   1       13.89       35.55      5.50 o
  10   6   1       20.71       23.61      5.03 o
   0   7   1      111.77      125.58      5.65 o
   1   7   1        5.17        2.42      2.04 o
   2   7   1       17.69       22.28      2.97 o
   3   7   1        4.77        8.63      2.68 o
   4   7   1        1.94        2.15      2.73 o
   5   7   1        0.25        3.45      3.39 o
   6   7   1      203.69      213.10      6.69 o
   7   7   1       21.66       20.86      3.32 o
   8   7   1       16.13       28.94      4.53 o
   1   8   1       40.96       62.97      5.07 o
   2   8   1        1.68        1.61      4.35 o
   3   8   1        7.52        7.59      3.44 o
   4   8   1        5.46        8.70      3.28 o
   5   8   1        6.29        3.32      3.05 o
   1   0   2     2640.34     2791.48     28.91 o
   2   0   2     1549.12     1547.33     11.80 o
   3   0   2       29.06       32.76      1.14 o
   4   0   2       79.85       83.47      1.55 o
   5   0   2     5518.62     5780.65     59.27 o
   6   0   2     3973.16     4178.89     43.45 o
   7   0   2     1032.15     1005.54     12.14 o
   8   0   2        3.89       -1.66      2.01 o
   9   0   2       50.31       50.18      2.42 o
  10   0   2      131.99      143.16      4.45 o
  11   0   2       14.88        3.21      1.97 o
  12   0   2      932.96      884.91     13.25 o
  13   0   2       54.40       50.02      4.29 o
  14   0   2       54.80       63.40      3.79 o
  15   0   2       20.25       16.87      3.21 o
   1   1   2     5792.75     6075.75     31.66 o
   2   1   2     4847.93     4892.20     26.27 o
   3   1   2    13386.29    13914.57     83.43 o
   4   1   2      800.18      894.05      5.93 o
   5   1   2      327.90      448.30      3.50 o
   6   1   2      774.51      798.94      5.73 o
   7   1   2       15.69       17.68      0.83 o
   8   1   2      362.46      395.42      4.40 o
   9   1   2        2.53       -0.78      1.12 o
  10   1   2        7.44        5.30      1.38 o
  11   1   2      296.31      306.43      5.08 o
  12   1   2       32.81       31.99      1.91 o
  13   1   2      302.51      298.04      4.59 o
  14   1   2       76.62       63.77      2.47 o
  15   1   2        7.42        6.73      1.61 o
   0   2   2    13263.35    12866.06    101.59 o
   1   2   2    12320.26    12460.39     73.41 o
   2   2   2     1633.02     1405.09      8.65 o
   3   2   2      699.73      696.92      5.40 o
   4   2   2     6247.36     6271.57     33.49 o
   5   2   2      406.33      449.76      3.98 o
   6   2   2     1339.55     1472.48     10.89 o
   7   2   2       20.21       18.66      0.82 o
   8   2   2      109.48      108.27      2.03 o
   9   2   2        0.05       -0.18      0.87 o
  10   2   2      478.17      487.15      5.23 o
  11   2   2      254.46      250.65      3.73 o
  12   2   2       26.78       22.35      2.03 o
  13   2   2       40.08       43.55      2.12 o
  14   2   2       11.38        8.91      1.64 o
   1   3   2     1700.31     1863.45     14.41 o
   2   3   2      382.69      492.17      5.71 o
   3   3   2     2803.37     2857.06     20.39 o
   4   3   2      493.60      524.23      5.08 o
   5   3   2       73.37       92.05      2.70 o
   6   3   2      227.23      213.65      4.22 o
   7   3   2        5.56        4.94      0.63 o
   8   3   2      419.27      406.79      3.86 o
   9   3   2        9.98        8.76      1.13 o
  10   3   2        0.25       -2.43      1.22 o
  11   3   2      130.72      136.20      4.66 o
  12   3   2        0.22        6.48      1.37 o
  13   3   2      163.98      166.46      4.51 o
  14   3   2       54.51       63.44      3.71 o
   0   4   2     2354.88     2398.80     24.82 o
   1   4   2      209.73      218.28      7.71 o
   2   4   2      420.04      315.93      5.78 o
   3   4   2        5.99        8.77      1.68 o
   4   4   2       18.01       35.18      1.86 o
   5   4   2     1088.29     1083.92      9.41 o
   6   4   2      719.21      713.57      7.53 o
   7   4   2      118.39      116.66      2.89 o
   8   4   2        5.62        8.51      1.83 o
   9   4   2        4.31        4.97      1.94 o
  10   4   2        8.72        5.96      2.49 o
  11   4   2        5.43       13.53      3.72 o
  12   4   2      430.24      448.66     13.03 o
  13   4   2       21.26       25.62      2.20 o
   1   5   2      469.64      424.26      5.50 o
   2   5   2      157.40      161.29      3.71 o
   3   5   2      590.23      499.39      9.20 o
   4   5   2        4.36       22.00      2.46 o
   5   5   2        1.68        3.75      1.93 o
   6   5   2      138.52      143.47      4.77 o
   7   5   2       42.54       53.98      3.28 o
   8   5   2       28.60       34.82      2.87 o
   9   5   2        0.72        6.39      2.96 o
  10   5   2        0.67        5.48      3.56 o
  11   5   2       55.73       55.88      5.68 o
  12   5   2        8.33       20.28      7.44 o
   0   6   2       52.70        5.04      4.42 o
   1   6   2      749.55      712.49      8.18 o
   2   6   2       90.21       65.13      3.29 o
   3   6   2       70.66       81.36      3.91 o
   4   6   2      426.01      470.14      8.13 o
   5   6   2       12.59       12.03      2.62 o
   6   6   2      129.15      114.83      5.10 o
   7   6   2        7.28        9.52      2.51 o
   8   6   2       30.34       53.13      4.35 o
   9   6   2        4.83        8.92      3.40 o
  10   6   2       28.54       23.62      7.77 o
   1   7   2      131.09       87.84      3.78 o
   2   7   2        0.00        6.98      3.69 o
   3   7   2       54.66       31.31      3.26 o
   4   7   2       39.24       53.80      3.67 o
   5   7   2       26.91       13.42      3.10 o
   6   7   2        3.03        5.11      2.77 o
   7   7   2       11.29       16.45      3.23 o
   8   7   2       81.70       97.95      6.03 o
   0   8   2      112.12      205.15     15.16 o
   1   8   2       65.17       47.10      5.78 o
   2   8   2       21.69       24.94      5.58 o
   3   8   2        8.36        9.61      4.18 o
   4   8   2        0.27       -0.35      2.90 o
   5   8   2       29.84       30.56      3.90 o
   1   0   3      488.82      499.46      4.02 o
   2   0   3       22.68       22.31      0.59 o
   3   0   3       20.48       15.97      0.81 o
   4   0   3      647.04      599.11      5.24 o
   5   0   3     1454.44     1657.15     15.82 o
   6   0   3       95.99       98.32      2.13 o
   7   0   3      891.54      767.55      8.51 o
   8   0   3      112.53      103.74      3.58 o
   9   0   3      283.55      299.60      4.67 o
  10   0   3      145.52      139.97      4.70 o
  11   0   3      136.62      125.73      4.28 o
  12   0   3      548.75      504.93      9.23 o
  13   0   3       63.48       52.51      3.29 o
  14   0   3        0.11       -0.03      2.11 o
  15   0   3      134.02      133.87      4.78 o
   0   1   3       32.39       29.26      0.44 o
   1   1   3     1011.55     1042.46      5.12 o
   2   1   3      115.81      122.57      1.13 o
   3   1   3       56.19       53.10      0.90 o
   4   1   3      651.96      597.74      4.28 o
   5   1   3      200.79      224.02      2.38 o
   6   1   3     1647.62     1593.82     10.98 o
   7   1   3       13.38       19.15      0.92 o
   8   1   3       27.93       23.15      1.40 o
   9   1   3     1105.34     1124.17     11.18 o
  10   1   3      688.48      658.37      7.81 o
  11   1   3       39.03       28.52      2.00 o
  12   1   3       53.73       52.62      2.25 o
  13   1   3       86.77       75.51      2.55 o
  14   1   3       57.86       75.12      2.66 o
  15   1   3        2.93        8.05      1.64 o
   1   2   3       89.51       87.34      1.81 o
   2   2   3     2009.11     1911.22     12.15 o
   3   2   3     5518.27     5215.68     31.56 o
   4   2   3     2493.67     2460.20     13.66 o
   5   2   3      296.90      303.18      3.90 o
   6   2   3       50.51       53.15      2.56 o
   7   2   3       36.66       47.08      1.71 o
   8   2   3     1126.81     1121.49      7.85 o
   9   2   3     2309.24     2296.02     15.76 o
  10   2   3       94.94       89.33      2.51 o
  11   2   3      163.60      164.03      3.32 o
  12   2   3       71.09       61.83      2.31 o
  13   2   3        0.02       -0.70      1.35 o
  14   2   3       41.62       50.23      2.24 o
   0   3   3        2.38       -2.17      1.23 o
   1   3   3     1147.78     1044.73      8.98 o
   2   3   3       20.67       12.70      1.30 o
   3   3   3        0.66        2.61      0.77 o
   4   3   3      763.01      729.28      6.50 o
   5   3   3       16.63       15.09      1.26 o
   6   3   3      533.05      516.85      6.09 o
   7   3   3       14.34       21.23      0.83 o
   8   3   3       47.99       51.37      2.01 o
   9   3   3      516.23      546.03      4.95 o
  10   3   3      504.11      515.85      5.66 o
  11   3   3       31.73       29.16      1.62 o
  12   3   3       57.15       67.15      2.89 o
  13   3   3       32.95       28.25      1.93 o
  14   3   3        6.67        8.51      1.66 o
   1   4   3        2.46        0.63      2.22 o
   2   4   3       47.95       55.51      2.33 o
   3   4   3        1.93       -0.27      0.67 o
   4   4   3       69.23       71.11      1.87 o
   5   4   3      252.30      213.03      3.28 o
   6   4   3       26.59       22.44      1.53 o
   7   4   3      253.59      246.33      4.07 o
   8   4   3       89.82      107.16      3.01 o
   9   4   3       35.23       29.23      2.48 o
  10   4   3       43.44       45.46      3.80 o
  11   4   3       62.44       84.66      5.94 o
  12   4   3      292.31      288.23     10.31 o
  13   4   3       20.52       17.13      1.99 o
   0   5   3      168.22      197.47      5.29 o
   1   5   3      165.20      152.68      3.60 o
   2   5   3       10.56       21.90      2.13 o
   3   5   3        2.78       -0.51      2.07 o
   4   5   3      126.53      161.33      4.31 o
   5   5   3       20.70       19.52      2.30 o
   6   5   3      231.50      195.11      4.76 o
   7   5   3        0.71       -1.52      1.82 o
   8   5   3       88.57      119.44      4.32 o
   9   5   3      175.40      181.44      6.46 o
  10   5   3      115.51      106.75      5.36 o
  11   5   3       39.73       39.40      5.36 o
  12   5   3       58.33       85.09      6.85 o
   1   6   3       30.25       48.64      2.81 o
   2   6   3       39.78       27.75      2.67 o
   3   6   3      383.98      321.57      6.69 o
   4   6   3      191.45      190.81      5.29 o
   5   6   3       42.82       51.17      3.25 o
   6   6   3       19.05       24.39      2.92 o
   7   6   3        4.02        4.00      2.42 o
   8   6   3       72.95       79.79      4.24 o
   9   6   3      217.96      205.46      7.46 o
  10   6   3       12.16       19.04      4.96 o
   0   7   3        0.79       -0.86      3.23 o
   1   7   3       82.42       87.55      3.96 o
   2   7   3        2.64       10.22      2.65 o
   3   7   3        2.39        3.47      2.48 o
   4   7   3      136.30      178.98      5.60 o
   5   7   3        0.01        3.67      2.65 o
   6   7   3        9.90        4.01      2.70 o
   7   7   3        2.56        2.82      2.76 o
   8   7   3       17.33       30.65      4.30 o
   1   8   3        0.88        0.93      2.84 o
   2   8   3        0.09       -3.90      2.99 o
   3   8   3        2.75       -0.42      3.17 o
   4   8   3        0.06       -6.25      3.22 o
   0   0   4      274.20      256.64      4.16 o
   1   0   4      285.48      267.40      2.52 o
   2   0   4      349.31      364.49      3.29 o
   3   0   4      308.45      335.70      3.05 o
   4   0   4       17.35       11.05      0.77 o
   5   0   4     1800.18     1990.46     21.64 o
   6   0   4     2678.00     2511.20     23.57 o
   7   0   4      998.80     1139.42     13.97 o
   8   0   4      744.00      717.08     10.06 o
   9   0   4      745.40      760.96     10.89 o
  10   0   4        9.31        9.59      1.93 o
  11   0   4       83.66       80.52      3.69 o
  12   0   4       18.89       17.98      2.63 o
  13   0   4        0.18       -1.55      1.85 o
  14   0   4      125.45      129.60      5.06 o
  15   0   4       67.47       65.72      4.31 o
   1   1   4       44.85       64.54      0.71 o
   2   1   4      200.61      201.38      1.53 o
   3   1   4       69.70       72.78      1.03 o
   4   1   4       22.90       36.09      0.91 o
   5   1   4     3556.15     3754.68     22.54 o
   6   1   4       54.47       75.80      1.50 o
   7   1   4       24.42       30.76      1.19 o
   8   1   4      132.41      151.54      2.99 o
   9   1   4        2.55       -0.03      1.19 o
  10   1   4     1275.01     1182.33     11.96 o
  11   1   4        8.26        8.18      1.43 o
  12   1   4        4.18        2.65      1.37 o
  13   1   4       35.80       29.26      2.00 o
  14   1   4       33.83       45.41      2.23 o
  15   1   4       40.68       40.89      2.26 o
   0   2   4     6642.73     6772.93     55.01 o
   1   2   4     7932.58     7916.74     42.58 o
   2   2   4      738.50      724.94      5.27 o
   3   2   4     3479.48     3402.94     19.60 o
   4   2   4     1785.12     1676.22      9.96 o
   5   2   4      150.43      149.06      2.02 o
   6   2   4       25.87       28.17      1.01 o
   7   2   4       70.28       93.38      1.83 o
   8   2   4      466.85      463.11      4.59 o
   9   2   4      207.26      208.69      3.37 o
  10   2   4      584.12      591.11      6.50 o
  11   2   4      586.98      585.16      6.67 o
  12   2   4       15.49       12.95      1.53 o
  13   2   4      394.69      390.22      5.24 o
  14   2   4       19.82       22.90      1.84 o
   1   3   4        3.38       15.00      1.29 o
   2   3   4      110.09      109.38      2.51 o
   3   3   4      174.13      179.34      2.48 o
   4   3   4        6.24       21.55      2.61 o
   5   3   4     1050.22     1091.19      9.11 o
   6   3   4       43.69       52.41      1.75 o
   7   3   4       23.69       27.82      0.97 o
   8   3   4      110.87      102.51      1.75 o
   9   3   4       13.83       17.17      1.79 o
  10   3   4      735.97      724.52      7.24 o
  11   3   4        4.30        5.05      1.21 o
  12   3   4        0.00       -0.96      1.20 o
  13   3   4       67.99       66.69      3.41 o
  14   3   4       30.59       37.32      2.16 o
   0   4   4        1.08        1.43      2.37 o
   1   4   4      327.07      334.04      5.18 o
   2   4   4        0.47        3.47      1.36 o
   3   4   4      152.02      143.23      2.26 o
   4   4   4       10.08        2.50      0.91 o
   5   4   4      521.11      475.27      6.70 o
   6   4   4      584.41      577.42      6.36 o
   7   4   4      333.13      323.48      4.73 o
   8   4   4      307.55      292.58      4.60 o
   9   4   4      305.34      311.72      9.23 o
  10   4   4        7.75       11.34      2.73 o
  11   4   4       53.69       42.03      4.85 o
  12   4   4        8.73       10.85      3.79 o
  13   4   4        2.28        3.61      1.63 o
   1   5   4       11.95       23.48      2.11 o
   2   5   4       45.54       45.87      2.53 o
   3   5   4      329.20      365.48      6.51 o
   4   5   4        9.86       20.02      2.25 o
   5   5   4      647.27      571.01      8.38 o
   6   5   4        0.11        5.03      2.10 o
   7   5   4        2.40       14.66      2.34 o
   8   5   4        0.70        2.27      1.99 o
   9   5   4        4.62       19.73      3.21 o
  10   5   4      288.69      284.79      8.17 o
  11   5   4        0.56        9.51      3.90 o
  12   5   4       18.45       25.65      4.94 o
   0   6   4      288.07      290.75      8.15 o
   1   6   4       84.08       72.17      3.76 o
   2   6   4       65.70       77.15      3.81 o
   3   6   4      260.37      237.36      5.88 o
   4   6   4      190.61      190.00      5.29 o
   5   6   4        5.74        7.88      2.30 o
   6   6   4        0.12       -2.45      2.42 o
   7   6   4       14.42        9.16      2.96 o
   8   6   4       87.54       80.08      6.33 o
   9   6   4       51.53       54.38      4.67 o
  10   6   4       96.80      122.63     10.36 o
   1   7   4        2.86       -3.52      2.24 o
   2   7   4        4.73       -0.02      2.45 o
   3   7   4      102.01      129.77      5.79 o
   4   7   4        2.37        2.26      3.41 o
   5   7   4      129.59       97.88      5.05 o
   6   7   4       24.85       20.62      3.96 o
   7   7   4       11.49       22.20      5.63 o
   8   7   4       14.17       11.97      3.74 o
   0   8   4       16.55       11.58      4.20 o
   1   8   4       76.42       79.83      5.39 o
   2   8   4        1.47       -3.56      2.69 o
   3   8   4       21.62       17.82      3.78 o
   4   8   4        6.94        9.58      3.45 o
   1   0   5     1132.39     1172.13      9.81 o
   2   0   5     3456.41     3469.17     25.05 o
   3   0   5      240.19      252.78      2.51 o
   4   0   5     3376.92     3509.37     48.03 o
   5   0   5     5811.39     6454.02     65.52 o
   6   0   5     3396.91     3463.19     36.54 o
   7   0   5      903.16      859.37     12.68 o
   8   0   5       83.75       83.57      3.18 o
   9   0   5      225.63      229.15      5.25 o
  10   0   5      651.10      639.10     10.04 o
  11   0   5        5.73        2.35      1.87 o
  12   0   5       75.42       77.79      3.88 o
  13   0   5       40.37       35.28      3.02 o
  14   0   5       51.32       69.54      5.78 o
  15   0   5        4.93        6.03      2.65 o
   0   1   5     2351.06     2347.28     17.32 o
   1   1   5      290.39      264.29      1.78 o
   2   1   5     2444.13     2375.75     13.60 o
   3   1   5       97.18      128.77      1.65 o
   4   1   5     1895.28     1872.90     11.16 o
   5   1   5       15.94        9.19      0.67 o
   6   1   5      293.96      353.74      3.23 o
   7   1   5        6.97       11.49      0.91 o
   8   1   5       39.42       43.63      1.49 o
   9   1   5      498.34      493.70      6.04 o
  10   1   5      131.46      116.18      2.87 o
  11   1   5       36.39       32.53      1.96 o
  12   1   5      143.70      129.80      3.24 o
  13   1   5       34.44       34.95      2.66 o
  14   1   5       22.04       20.31      1.79 o
  15   1   5        6.79        9.32      1.69 o
   1   2   5      532.89      456.07      3.55 o
   2   2   5     4414.93     4313.45     26.04 o
   3   2   5     5274.93     5300.98     31.44 o
   4   2   5     1130.17     1214.14      7.89 o
   5   2   5        4.66       11.83      0.86 o
   6   2   5      850.64      885.48      7.61 o
   7   2   5       53.15       58.85      1.67 o
   8   2   5      476.05      476.03      5.62 o
   9   2   5      474.10      444.69      5.69 o
  10   2   5       40.75       34.25      1.78 o
  11   2   5        0.16       -2.31      1.15 o
  12   2   5       11.80        8.40      1.36 o
  13   2   5        1.88       -0.65      1.31 o
  14   2   5       31.10       25.76      1.88 o
   0   3   5      606.27      474.55      7.78 o
   1   3   5       18.55       18.60      1.21 o
   2   3   5     1788.74     1671.09     11.65 o
   3   3   5      107.11      131.19      3.07 o
   4   3   5     1079.75     1017.26      9.24 o
   5   3   5        8.94       15.96      1.26 o
   6   3   5      199.16      194.29      2.03 o
   7   3   5        2.87        8.79      0.73 o
   8   3   5        2.18        2.28      0.76 o
   9   3   5      360.06      351.03      4.24 o
  10   3   5      195.90      200.86      3.63 o
  11   3   5       28.90       25.71      2.98 o
  12   3   5       72.65       64.30      3.40 o
  13   3   5       20.85       19.16      1.76 o
  14   3   5        8.96       10.85      2.16 o
   1   4   5      147.04      129.37      3.85 o
   2   4   5      141.55      121.83      2.46 o
   3   4   5       51.72       62.55      1.76 o
   4   4   5      643.47      649.39      6.87 o
   5   4   5      640.52      632.58      7.60 o
   6   4   5      715.02      720.11      7.84 o
   7   4   5      283.91      280.78      4.58 o
   8   4   5       33.49       35.47      3.13 o
   9   4   5       98.93       97.83      4.67 o
  10   4   5      203.82      194.40      6.28 o
  11   4   5        9.23        7.81      2.71 o
  12   4   5       21.11       30.83      4.66 o
  13   4   5        5.66        7.97      1.82 o
   0   5   5      441.93      348.80     13.44 o
   1   5   5        0.04       -0.41      1.55 o
   2   5   5      424.23      432.62      7.06 o
   3   5   5       10.12       11.17      2.09 o
   4   5   5      123.26       86.48      3.82 o
   5   5   5        1.36        8.98      2.33 o
   6   5   5        0.67        4.68      2.23 o
   7   5   5        0.02        1.22      2.05 o
   8   5   5        0.13        5.13      2.50 o
   9   5   5      164.49      169.58      6.21 o
  10   5   5       17.52       37.46      5.31 o
  11   5   5       13.41       19.79      4.56 o
  12   5   5       22.09       17.29      7.16 o
   1   6   5       54.63       56.47      3.14 o
   2   6   5      235.06      241.78      5.88 o
   3   6   5      349.80      333.62      6.90 o
   4   6   5      108.50      113.93      4.88 o
   5   6   5       41.44       50.98      3.81 o
   6   6   5       93.19       92.02      4.66 o
   7   6   5        2.41        3.42      2.79 o
   8   6   5       54.08       64.97      4.85 o
   9   6   5       58.17       75.44      5.22 o
  10   6   5        1.28        6.06      3.29 o
   0   7   5       42.34       35.51      7.44 o
   1   7   5       12.66        5.98      2.63 o
   2   7   5      158.79      174.08      5.53 o
   3   7   5        0.01       -2.31      2.71 o
   4   7   5       66.60       49.78      4.09 o
   5   7   5        0.00        1.91      2.81 o
   6   7   5       18.94       11.48      3.11 o
   7   7   5        0.43        1.51      3.25 o
   8   7   5        9.64       18.73      5.48 o
   1   8   5       11.93        8.86      3.17 o
   2   8   5        2.11       -0.21      3.13 o
   3   8   5        1.24       -2.77      2.88 o
   4   8   5       22.24       32.46      4.19 o
   0   0   6      218.79      221.81      4.13 o
   1   0   6     9281.23     9675.41     83.56 o
   2   0   6       25.66       22.39      1.49 o
   3   0   6      890.21      843.83      7.02 o
   4   0   6      334.46      334.50      3.80 o
   5   0   6     1192.86     1204.37     12.22 o
   6   0   6     1271.63     1019.29     12.59 o
   7   0   6        5.44        6.41      1.56 o
   8   0   6      874.31      820.70     11.24 o
   9   0   6     1254.83     1219.66     15.68 o
  10   0   6      182.81      203.97      6.84 o
  11   0   6        7.40        4.62      1.91 o
  12   0   6        6.60        1.52      1.90 o
  13   0   6       17.88       17.23      2.60 o
  14   0   6       17.85       21.18      3.76 o
  15   0   6      148.44      170.58      6.00 o
   1   1   6      753.79      806.26      4.60 o
   2   1   6       14.93       13.96      0.55 o
   3   1   6     1771.87     1786.16     11.13 o
   4   1   6     3744.48     4098.12     24.50 o
   5   1   6        0.41        0.62      0.50 o
   6   1   6       17.46        2.55      0.57 o
   7   1   6       70.87       67.30      1.69 o
   8   1   6        0.10       -0.97      0.90 o
   9   1   6      838.11      808.64      8.08 o
  10   1   6        1.42       -1.18      1.18 o
  11   1   6      279.68      241.11      4.16 o
  12   1   6      256.10      266.60      4.55 o
  13   1   6      134.60      154.73      3.68 o
  14   1   6        2.92        3.85      1.62 o
   0   2   6       63.57       61.69      1.44 o
   1   2   6        7.10       18.04      0.71 o
   2   2   6     2897.14     2805.47     14.87 o
   3   2   6     1016.94      988.92      5.93 o
   4   2   6      336.51      375.30      3.09 o
   5   2   6       22.74       28.65      1.34 o
   6   2   6     1481.00     1655.75     12.24 o
   7   2   6        8.13        4.17      0.81 o
   8   2   6      149.88      161.60      2.84 o
   9   2   6      307.50      310.49      5.27 o
  10   2   6      222.47      206.88      4.07 o
  11   2   6       85.90       85.56      2.68 o
  12   2   6       52.46       46.40      2.17 o
  13   2   6      143.76      152.59      3.67 o
  14   2   6       13.83       16.33      1.92 o
   1   3   6       11.98       11.80      0.93 o
   2   3   6       14.97       12.44      1.13 o
   3   3   6      725.67      668.83      6.18 o
   4   3   6     1307.83     1354.73     11.73 o
   5   3   6        5.04        3.43      1.37 o
   6   3   6       50.62       43.02      1.01 o
   7   3   6       72.20       63.01      1.62 o
   8   3   6        7.46       15.42      1.00 o
   9   3   6      385.50      347.40      4.04 o
  10   3   6        0.88       -2.02      1.01 o
  11   3   6      228.57      229.27      3.73 o
  12   3   6       97.00      108.26      3.61 o
  13   3   6       93.92      101.39      4.28 o
   0   4   6      135.25      138.71      4.57 o
   1   4   6     1445.50     1405.22     14.47 o
   2   4   6       15.08       21.50      1.12 o
   3   4   6       58.64       62.81      1.82 o
   4   4   6       80.42       92.15      2.40 o
   5   4   6      270.25      280.49      5.12 o
   6   4   6      458.77      436.38      5.73 o
   7   4   6        8.69       11.79      2.31 o
   8   4   6      320.36      333.65      6.49 o
   9   4   6      458.95      440.87     13.39 o
  10   4   6       54.30       64.87      4.25 o
  11   4   6        0.16        4.07      2.59 o
  12   4   6        0.03       -2.33      3.06 o
  13   4   6       18.59       20.69      2.17 o
   1   5   6       49.78       31.31      2.49 o
   2   5   6       91.10       88.13      3.46 o
   3   5   6      202.37      166.99      4.49 o
   4   5   6      312.80      319.04      9.35 o
   5   5   6       44.83       68.80      3.70 o
   6   5   6        0.42       -1.14      1.93 o
   7   5   6       11.22        8.51      2.43 o
   8   5   6        0.28        9.59      2.79 o
   9   5   6      273.14      244.92      7.49 o
  10   5   6        1.76        4.90      3.80 o
  11   5   6       70.25       76.13      6.45 o
   0   6   6       15.90       14.62      3.26 o
   1   6   6        0.51       -3.29      1.98 o
   2   6   6      196.99      192.08      5.36 o
   3   6   6       48.57       45.15      3.25 o
   4   6   6       61.23       58.31      3.87 o
   5   6   6        0.17        1.55      2.42 o
   6   6   6       52.02       45.11      3.67 o
   7   6   6        7.48       11.45      2.76 o
   8   6   6       27.05       27.40      3.86 o
   9   6   6       53.60       59.94      4.84 o
  10   6   6       18.02       25.25      4.10 o
   1   7   6        0.21       -0.03      2.38 o
   2   7   6        1.74        7.28      2.63 o
   3   7   6       46.80       44.64      5.32 o
   4   7   6       59.13       54.68      4.20 o
   5   7   6        0.24        1.75      2.69 o
   6   7   6       13.68       16.92      3.71 o
   7   7   6       18.56        9.61      3.65 o
   8   7   6        9.34       11.73      3.75 o
   0   8   6       18.05       12.86      5.45 o
   1   8   6       86.65       76.67      4.66 o
   2   8   6        1.85        2.71      2.91 o
   3   8   6        6.72        2.93      3.18 o
   4   8   6       19.81        6.69      3.45 o
   1   0   7     1801.30     1783.43     20.91 o
   2   0   7     6294.00     6431.58     46.34 o
   3   0   7      831.97      875.69      8.05 o
   4   0   7      107.39      115.88      2.03 o
   5   0   7       41.49       63.58      1.71 o
   6   0   7     1583.62     1597.06     19.75 o
   7   0   7     2004.31     1985.44     22.61 o
   8   0   7       37.02       36.16      2.60 o
   9   0   7       12.13        7.18      3.54 o
  10   0   7     1271.66     1274.04     16.70 o
  11   0   7        1.87        0.17      1.79 o
  12   0   7       60.26       51.83      3.33 o
  13   0   7       62.13       66.51      3.76 o
  14   0   7        4.74        5.53      2.48 o
   0   1   7    11928.49    12400.00     87.90 o
   1   1   7        1.78        1.36      0.32 o
   2   1   7     1821.78     1771.12      9.96 o
   3   1   7       56.08       81.26      1.26 o
   4   1   7      451.23      433.49      3.78 o
   5   1   7       26.46       25.89      1.38 o
   6   1   7        0.02       -0.25      0.58 o
   7   1   7     1125.04     1158.63     10.13 o
   8   1   7     1426.64     1395.43     12.05 o
   9   1   7      105.39      104.01      2.63 o
  10   1   7      144.22      137.48      3.16 o
  11   1   7       48.64       30.45      1.87 o
  12   1   7        2.92       -1.04      1.32 o
  13   1   7        0.17       -1.04      1.39 o
  14   1   7       42.41       50.28      2.49 o
   1   2   7       28.26       26.94      0.64 o
   2   2   7     3273.14     3186.57     15.99 o
   3   2   7     1126.12     1165.79      6.62 o
   4   2   7      880.00      885.92      6.88 o
   5   2   7     1826.17     1946.01     13.17 o
   6   2   7      347.85      337.76      3.11 o
   7   2   7      276.14      255.89      3.03 o
   8   2   7        0.55       -1.37      0.80 o
   9   2   7      284.01      264.09      4.40 o
  10   2   7       88.17       86.18      3.36 o
  11   2   7      134.92      132.70      3.47 o
  12   2   7        4.48        4.74      1.48 o
  13   2   7       34.78       38.37      2.18 o
  14   2   7      187.39      189.79      4.24 o
   0   3   7     4515.43     4425.30     37.18 o
   1   3   7       10.26        6.28      0.62 o
   2   3   7     1452.52     1314.67      9.63 o
   3   3   7       91.33       70.11      1.98 o
   4   3   7      660.11      677.49      6.90 o
   5   3   7        1.07       -1.27      0.91 o
   6   3   7       55.88       65.81      1.25 o
   7   3   7      551.79      564.77      4.69 o
   8   3   7      516.57      553.30      4.66 o
   9   3   7       61.14       64.10      1.84 o
  10   3   7      181.50      172.44      2.97 o
  11   3   7       25.55       22.53      1.91 o
  12   3   7        1.79        0.18      1.17 o
  13   3   7        1.83        1.68      1.38 o
   1   4   7      286.42      279.39      3.06 o
   2   4   7      506.70      461.76      4.94 o
   3   4   7      293.29      306.27      3.92 o
   4   4   7       38.74       28.84      1.60 o
   5   4   7        9.71       12.59      1.97 o
   6   4   7      529.32      518.48      6.43 o
   7   4   7      544.24      554.09      6.88 o
   8   4   7       17.47       17.08      2.47 o
   9   4   7        0.74       15.12      4.58 o
  10   4   7      495.48      507.72     10.55 o
  11   4   7        0.08        1.58      2.49 o
  12   4   7        3.09        1.12      3.42 o
  13   4   7       35.23       37.58      2.76 o
   0   5   7     1803.63     1801.86     23.84 o
   1   5   7        0.17        3.23      1.89 o
   2   5   7      385.81      338.07      6.25 o
   3   5   7        1.31        3.09      1.93 o
   4   5   7      114.00      139.52      4.79 o
   5   5   7        0.39       -1.22      1.93 o
   6   5   7        3.29        1.07      2.17 o
   7   5   7      328.64      339.16      7.40 o
   8   5   7      208.06      232.51      6.29 o
   9   5   7        4.81       11.16      3.08 o
  10   5   7        5.85        6.05      3.80 o
  11   5   7       26.14       22.83      3.70 o
   1   6   7        0.04       -1.45      2.00 o
   2   6   7      208.53      207.86      5.55 o
   3   6   7      135.63      146.34      4.77 o
   4   6   7      146.03      143.46      5.45 o
   5   6   7      115.20       99.13      4.73 o
   6   6   7      109.79      115.75      4.96 o
   7   6   7       21.40       29.90      3.36 o
   8   6   7        2.29        7.97      3.33 o
   9   6   7      108.34      128.20      6.35 o
  10   6   7       12.41       21.29      4.09 o
   0   7   7      353.58      350.23     12.25 o
   1   7   7       25.31       26.12      3.18 o
   2   7   7      152.75      149.55      5.37 o
   3   7   7       20.86       20.95      3.52 o
   4   7   7       49.67       57.78      4.30 o
   5   7   7        0.70       -3.44      2.59 o
   6   7   7       24.09       34.24      3.94 o
   7   7   7       56.12       56.58      4.45 o
   1   8   7       17.73       15.73      3.31 o
   2   8   7       18.38       18.86      3.42 o
   3   8   7       18.86       23.35      3.91 o
   0   0   8     4649.09     5042.43     62.73 o
   1   0   8     5494.25     6121.19     53.50 o
   2   0   8      974.48      995.26      8.95 o
   3   0   8     2162.89     2306.19     24.67 o
   4   0   8      175.43      281.83      4.76 o
   5   0   8      207.55      224.47      3.48 o
   6   0   8     6566.63     7014.80     62.65 o
   7   0   8        1.95       -1.71      1.29 o
   8   0   8      761.61      691.58     10.15 o
   9   0   8       78.54       56.02      2.94 o
  10   0   8      285.63      276.89      6.21 o
  11   0   8        3.08        0.98      1.81 o
  12   0   8        3.04        7.00      2.09 o
  13   0   8       34.89       32.58      3.08 o
  14   0   8      346.88      375.35      8.53 o
   1   1   8      339.25      361.56      2.60 o
   2   1   8     1225.57     1210.85      7.10 o
   3   1   8      261.90      312.40      2.50 o
   4   1   8      950.49      889.32      7.54 o
   5   1   8      231.42      260.87      2.86 o
   6   1   8     1135.21     1261.13      9.89 o
   7   1   8       53.06       57.35      1.65 o
   8   1   8     1022.74      991.85      9.29 o
   9   1   8      274.58      264.19      4.08 o
  10   1   8      379.49      337.92      6.69 o
  11   1   8       58.68       49.25      2.15 o
  12   1   8       46.01       52.85      2.31 o
  13   1   8       40.43       34.12      2.13 o
  14   1   8       30.10       29.61      2.23 o
   0   2   8      367.88      330.76      3.73 o
   1   2   8     1282.83     1323.45      7.06 o
   2   2   8      489.59      514.80      3.21 o
   3   2   8      172.22      159.08      1.73 o
   4   2   8      344.60      426.07      3.81 o
   5   2   8       10.89        8.03      0.83 o
   6   2   8       30.13       36.42      1.04 o
   7   2   8      897.97      854.23      7.34 o
   8   2   8       85.84       86.86      2.30 o
   9   2   8      511.72      486.55      6.38 o
  10   2   8     1442.17     1490.12     14.61 o
  11   2   8       31.42       30.18      2.17 o
  12   2   8      145.48      152.40      3.90 o
  13   2   8       18.01       17.42      1.87 o
  14   2   8      322.44      360.80      6.72 o
   1   3   8      438.61      365.27      3.64 o
   2   3   8      287.85      222.07      2.76 o
   3   3   8      141.56      161.78      2.44 o
   4   3   8      415.51      481.88      5.01 o
   5   3   8      214.00      256.90      2.42 o
   6   3   8      714.28      697.09      4.91 o
   7   3   8       22.85       18.40      1.20 o
   8   3   8      564.34      552.48      4.46 o
   9   3   8      130.51      136.59      2.52 o
  10   3   8      248.55      243.09      3.42 o
  11   3   8       27.59       32.04      1.67 o
  12   3   8       20.40       23.66      1.65 o
  13   3   8       26.58       29.06      2.27 o
   0   4   8      768.67      691.77      7.43 o
   1   4   8      852.60      868.40      6.57 o
   2   4   8      131.57      136.94      2.27 o
   3   4   8      477.80      460.62      5.18 o
   4   4   8       29.42       34.79      1.72 o
   5   4   8       31.98       39.30      2.63 o
   6   4   8     1762.32     1693.93     15.19 o
   7   4   8        0.96        3.89      1.51 o
   8   4   8      248.04      278.58      6.35 o
   9   4   8       18.29       13.64      3.50 o
  10   4   8      121.38      124.92      5.47 o
  11   4   8        0.65        0.65      2.53 o
  12   4   8        0.66       -0.72      1.45 o
   1   5   8        5.45        2.59      1.86 o
   2   5   8      148.45      139.22      4.27 o
   3   5   8        3.02        6.04      2.01 o
   4   5   8      121.26      151.96      5.01 o
   5   5   8       20.49       28.41      2.83 o
   6   5   8      118.20      125.56      4.74 o
   7   5   8       11.21       13.73      2.60 o
   8   5   8      291.63      300.23      7.18 o
   9   5   8       85.55       96.97      7.48 o
  10   5   8      103.11      100.95      5.61 o
  11   5   8       39.65       50.06      4.65 o
   0   6   8        0.00       -3.50      4.02 o
   1   6   8       39.39       46.70      3.20 o
   2   6   8       42.24       47.75      3.33 o
   3   6   8        1.02        7.59      2.37 o
   4   6   8       49.36       48.14      3.79 o
   5   6   8        0.02        1.96      2.47 o
   6   6   8        3.53        4.54      2.62 o
   7   6   8       94.26       90.45      4.71 o
   8   6   8        2.88        8.92      2.91 o
   9   6   8       93.18       92.60      6.84 o
   1   7   8       31.12       27.06      3.25 o
   2   7   8        4.36       11.70      2.79 o
   3   7   8        1.57        7.17      3.11 o
   4   7   8       29.51       36.63      3.86 o
   5   7   8       51.22       51.02      4.32 o
   6   7   8       53.50       56.12      4.46 o
   7   7   8        0.01        5.54      3.14 o
   0   8   8       17.15       21.72      5.71 o
   1   8   8       24.58       22.40      3.90 o
   2   8   8        6.57        9.82      3.06 o
   1   0   9     1050.15     1164.70     11.55 o
   2   0   9     4326.96     4755.11     52.81 o
   3   0   9        7.98        7.79      0.92 o
   4   0   9     1423.27     1340.95     20.79 o
   5   0   9       18.52        8.21      1.36 o
   6   0   9     2225.43     2140.37     20.63 o
   7   0   9      338.28      352.84      6.35 o
   8   0   9     1829.51     1744.08     20.81 o
   9   0   9      235.76      189.55      5.00 o
  10   0   9      509.75      496.95      8.74 o
  11   0   9      108.22       82.56      4.07 o
  12   0   9      247.13      225.48      6.08 o
  13   0   9       64.46       62.16      3.74 o
  14   0   9       98.72       95.89      6.89 o
   0   1   9    13314.23    14159.10    130.50 o
   1   1   9      632.19      636.05      4.13 o
   2   1   9     8333.20     8434.52     46.46 o
   3   1   9      174.85      191.47      1.85 o
   4   1   9     8778.22     9436.44     54.97 o
   5   1   9        0.03       -0.81      0.61 o
   6   1   9      281.84      295.97      4.03 o
   7   1   9      149.00      160.48      2.81 o
   8   1   9      432.95      403.52      5.06 o
   9   1   9       76.65       83.93      2.54 o
  10   1   9     1382.14     1270.67     11.87 o
  11   1   9        1.71        0.68      1.29 o
  12   1   9        7.41        2.86      1.41 o
  13   1   9        8.63        5.69      1.61 o
  14   1   9        7.66       12.80      1.92 o
   1   2   9     1628.30     1560.95      8.60 o
   2   2   9      374.52      317.08      2.31 o
   3   2   9     1363.38     1371.12      9.06 o
   4   2   9     2604.26     2580.40     17.06 o
   5   2   9      782.79      777.21      5.47 o
   6   2   9      784.56      763.01      5.49 o
   7   2   9       82.14       83.60      1.86 o
   8   2   9      873.69      851.97      8.31 o
   9   2   9      173.53      179.88      3.76 o
  10   2   9        8.38        9.13      1.72 o
  11   2   9      118.83      128.49      3.59 o
  12   2   9      302.58      293.50      5.55 o
  13   2   9        8.65        6.46      1.78 o
  14   2   9        6.42        9.58      1.85 o
   0   3   9     5303.89     4841.18     44.04 o
   1   3   9      264.26      280.06      3.72 o
   2   3   9     3867.01     3916.80     25.73 o
   3   3   9        0.70       -0.45      0.77 o
   4   3   9     4403.30     4109.66     28.95 o
   5   3   9       24.41       30.44      0.86 o
   6   3   9       77.98       81.91      1.45 o
   7   3   9      163.03      153.28      2.16 o
   8   3   9      257.48      246.42      3.11 o
   9   3   9       25.96       37.06      1.63 o
  10   3   9      665.85      647.22      6.53 o
  11   3   9       12.47       12.85      1.34 o
  12   3   9        2.22        1.59      1.18 o
  13   3   9       15.69       14.36      1.58 o
   1   4   9      166.19      170.47      2.33 o
   2   4   9     1041.03      983.27      8.06 o
   3   4   9        5.56        5.38      1.01 o
   4   4   9      333.70      333.32      4.23 o
   5   4   9        1.48        2.32      1.59 o
   6   4   9      529.31      533.05      6.68 o
   7   4   9      103.04      101.45      3.55 o
   8   4   9      824.96      823.78     11.91 o
   9   4   9       93.44      106.59      5.07 o
  10   4   9      179.36      183.24      6.47 o
  11   4   9       40.21       57.48      4.30 o
  12   4   9       66.94       59.29      3.56 o
   0   5   9     1523.26     1311.77     23.63 o
   1   5   9       26.68       28.64      2.57 o
   2   5   9      980.93     1031.57     12.49 o
   3   5   9       46.07       43.25      2.84 o
   4   5   9     1003.42      856.09     12.45 o
   5   5   9        0.00       -1.63      2.01 o
   6   5   9       92.77       95.93      4.32 o
   7   5   9        6.73        7.47      2.48 o
   8   5   9      180.20      171.15      5.82 o
   9   5   9       35.55       65.06      4.59 o
  10   5   9      437.57      427.57     10.37 o
  11   5   9        0.05        0.67      3.08 o
   1   6   9      130.41      123.90      4.48 o
   2   6   9        4.29        2.02      2.36 o
   3   6   9      129.43      121.24      4.53 o
   4   6   9      322.64      339.58      7.93 o
   5   6   9       59.28       65.19      4.18 o
   6   6   9       64.44       70.59      4.31 o
   7   6   9       11.56       20.12      3.12 o
   8   6   9      157.80      166.87      6.06 o
   9   6   9       33.06       47.57      4.85 o
   0   7   9      174.51      153.23      8.88 o
   1   7   9       24.54       20.75      3.08 o
   2   7   9      256.86      270.60      6.87 o
   3   7   9        3.94        3.72      2.55 o
   4   7   9      295.49      279.47      7.94 o
   5   7   9        0.45        3.68      2.97 o
   6   7   9        0.44       -2.38      2.69 o
   7   7   9       30.66       32.53      3.89 o
   1   8   9        2.27        3.67      3.36 o
   0   0  10      947.77     1231.34     24.56 o
   1   0  10     4070.55     4193.89     62.18 o
   2   0  10     1149.54     1264.09     17.93 o
   3   0  10       11.99       33.92      1.53 o
   4   0  10      676.64      739.32     11.97 o
   5   0  10     1901.36     2055.30     19.85 o
   6   0  10     3861.11     3845.40     35.38 o
   7   0  10     2215.89     2205.49     48.44 o
   8   0  10      316.69      322.38      6.43 o
   9   0  10       76.11       94.26      3.74 o
  10   0  10      347.97      323.56      6.84 o
  11   0  10        0.75        2.30      1.93 o
  12   0  10       39.07       17.85      2.58 o
  13   0  10        9.26       10.29      2.51 o
  14   0  10       25.53       25.74      3.16 o
   1   1  10     1377.69     1553.86      9.97 o
   2   1  10      491.93      577.43      4.37 o
   3   1  10     2953.99     3111.72     18.04 o
   4   1  10      824.05      873.21      5.97 o
   5   1  10        1.47        1.40      0.69 o
   6   1  10      223.18      218.28      3.25 o
   7   1  10      122.38      117.24      2.51 o
   8   1  10       77.57       73.48      2.59 o
   9   1  10     1439.88     1438.79     14.16 o
  10   1  10       28.99       25.49      1.86 o
  11   1  10       28.09       21.32      1.74 o
  12   1  10        5.19        3.10      1.45 o
  13   1  10       93.18       83.19      2.97 o
  14   1  10        0.00       -2.15      1.54 o
   0   2  10       67.22       79.45      1.54 o
   1   2  10     1465.68     1529.71      8.50 o
   2   2  10     2081.14     2161.82     11.73 o
   3   2  10     2157.32     2375.15     15.86 o
   4   2  10      376.16      359.81      3.51 o
   5   2  10        3.08        0.69      0.59 o
   6   2  10      489.00      499.71      4.07 o
   7   2  10       43.39       41.61      1.36 o
   8   2  10       66.85       63.19      2.20 o
   9   2  10       93.75       75.45      2.72 o
  10   2  10      838.49      849.29     12.41 o
  11   2  10      235.09      244.07      6.62 o
  12   2  10        1.07       -0.16      1.56 o
  13   2  10       30.21       27.93      2.32 o
   1   3  10      167.26      152.39      2.53 o
   2   3  10      228.82      221.07      3.25 o
   3   3  10     1258.96     1302.76      9.93 o
   4   3  10      347.33      353.27      3.34 o
   5   3  10       32.98       18.07      0.84 o
   6   3  10      171.80      160.74      2.21 o
   7   3  10       49.19       52.11      1.35 o
   8   3  10       24.83       26.61      1.41 o
   9   3  10     1034.69     1015.26      8.37 o
  10   3  10       16.54       16.66      1.43 o
  11   3  10        4.11        1.70      1.19 o
  12   3  10        4.29        3.09      1.23 o
  13   3  10       58.15       55.58      2.49 o
   0   4  10      180.57      173.46      3.59 o
   1   4  10      928.74      923.30      7.72 o
   2   4  10      158.63      179.50      2.81 o
   3   4  10        0.04        0.38      0.92 o
   4   4  10      253.21      220.02      4.30 o
   5   4  10      426.45      429.07      5.72 o
   6   4  10     1187.20     1204.42     11.80 o
   7   4  10      760.58      732.94     10.95 o
   8   4  10      117.43      109.05      5.00 o
   9   4  10       20.55       24.37      2.88 o
  10   4  10      122.00      127.06      6.58 o
  11   4  10        2.83        3.13      2.74 o
  12   4  10       11.93       11.77      2.00 o
   1   5  10      214.12      168.04      4.68 o
   2   5  10      118.56      119.84      4.03 o
   3   5  10      558.04      571.71      8.61 o
   4   5  10       98.71      116.01      5.52 o
   5   5  10        1.08        6.00      2.29 o
   6   5  10       17.39       25.12      2.85 o
   7   5  10        5.69        4.68      2.78 o
   8   5  10       19.46       31.87      3.20 o
   9   5  10      423.20      425.48      8.81 o
  10   5  10        7.59       13.35      3.47 o
  11   5  10        9.42       10.63      3.38 o
   0   6  10        0.17       -4.16      3.17 o
   1   6  10      138.56      120.68      4.53 o
   2   6  10      135.18      138.07      4.82 o
   3   6  10      188.97      178.74      5.32 o
   4   6  10       30.87       38.03      3.56 o
   5   6  10        5.24        4.00      2.54 o
   6   6  10       64.07       62.20      4.14 o
   7   6  10        0.43        7.07      2.94 o
   8   6  10        7.78       11.73      3.02 o
   9   6  10       23.82       37.90      4.46 o
   1   7  10        9.16       -3.14      2.64 o
   2   7  10        1.15        6.56      2.73 o
   3   7  10       93.24       95.90      4.62 o
   4   7  10       40.50       54.18      4.36 o
   5   7  10       15.77       19.04      3.44 o
   6   7  10       13.73       12.71      3.34 o
   1   0  11     1186.05     1221.44     17.52 o
   2   0  11        0.15        0.69      1.22 o
   3   0  11      117.93      116.40      3.77 o
   4   0  11       13.07       11.80      1.17 o
   5   0  11      741.65      676.29     13.64 o
   6   0  11       40.78       34.72      1.83 o
   7   0  11     1096.15     1111.94     12.05 o
   8   0  11      900.42      824.88     11.86 o
   9   0  11      351.77      369.19      7.29 o
  10   0  11       70.38       57.34      3.22 o
  11   0  11       58.12       52.06      3.19 o
  12   0  11       29.17       25.64      3.54 o
  13   0  11      275.13      305.66      9.52 o
  14   0  11        6.05        3.41      2.45 o
   0   1  11        2.02       16.00      0.98 o
   1   1  11       10.32        8.30      0.76 o
   2   1  11      658.51      640.60      4.81 o
   3   1  11      500.79      598.75      4.98 o
   4   1  11      545.81      468.19      3.57 o
   5   1  11       23.86       25.42      1.37 o
   6   1  11        0.68       -0.39      0.86 o
   7   1  11     1041.77      986.06      9.20 o
   8   1  11       61.78       63.63      2.16 o
   9   1  11     1060.41     1050.87     11.22 o
  10   1  11      838.23      795.40      9.43 o
  11   1  11       21.14       24.90      2.03 o
  12   1  11       36.11       42.93      2.50 o
  13   1  11        2.26        3.25      1.75 o
  14   1  11       34.06       37.57      3.41 o
   1   2  11     2062.59     2062.82     16.56 o
   2   2  11      396.90      379.20      6.09 o
   3   2  11     4590.35     4529.63     33.23 o
   4   2  11       13.65       14.71      0.84 o
   5   2  11        0.91        1.12      0.86 o
   6   2  11      116.39      113.22      1.78 o
   7   2  11      696.52      682.43      5.67 o
   8   2  11      642.33      595.38      6.10 o
   9   2  11      606.31      611.61      6.89 o
  10   2  11       24.29       19.26      2.27 o
  11   2  11      215.92      223.28      4.60 o
  12   2  11        7.80        3.57      1.62 o
  13   2  11       71.74       85.98      3.37 o
   0   3  11       49.42       48.39      2.71 o
   1   3  11       44.53       55.11      3.29 o
   2   3  11      252.52      216.92      2.96 o
   3   3  11       39.16       48.84      1.29 o
   4   3  11      428.32      404.54      3.54 o
   5   3  11       20.86       20.55      0.92 o
   6   3  11        2.32        0.95      0.53 o
   7   3  11      928.79      931.91      6.99 o
   8   3  11       44.36       42.11      1.84 o
   9   3  11      435.55      463.28      5.29 o
  10   3  11      551.08      539.12      8.15 o
  11   3  11        1.19        1.80      1.19 o
  12   3  11       22.43       30.31      2.13 o
  13   3  11        5.15        7.01      1.58 o
   1   4  11      146.09      119.22      2.50 o
   2   4  11        4.64        4.29      1.00 o
   3   4  11       64.49       58.88      1.91 o
   4   4  11        0.59        0.40      1.25 o
   5   4  11      104.39      114.48      3.04 o
   6   4  11        9.65       10.04      1.99 o
   7   4  11      302.17      301.93      6.56 o
   8   4  11      281.14      287.34      6.65 o
   9   4  11      163.49      153.91      5.08 o
  10   4  11       40.11       39.20      3.93 o
  11   4  11       42.37       41.04      5.15 o
  12   4  11        4.88        5.92      1.78 o
   0   5  11      105.84      137.57     14.45 o
   1   5  11        1.73        3.30      2.33 o
   2   5  11       64.20       49.75      3.58 o
   3   5  11      137.97      137.93      4.36 o
   4   5  11       88.61      107.85      4.54 o
   5   5  11        0.42        4.41      2.27 o
   6   5  11        0.41        1.26      2.17 o
   7   5  11      183.24      171.35      5.54 o
   8   5  11       33.72       39.40      3.50 o
   9   5  11      215.53      233.23      6.72 o
  10   5  11      144.64      127.62      7.82 o
   1   6  11      211.93      207.78      6.48 o
   2   6  11       69.35       78.03      3.93 o
   3   6  11      539.93      532.10      9.00 o
   4   6  11        3.48        1.46      2.52 o
   5   6  11        0.04        0.87      2.49 o
   6   6  11       12.42       11.78      3.02 o
   7   6  11       70.81       73.99      4.49 o
   8   6  11      131.55      132.58      5.65 o
   9   6  11      186.24      199.96     10.18 o
   0   7  11       10.00       23.48      5.70 o
   1   7  11        0.04        0.06      2.78 o
   2   7  11       15.62        9.84      2.87 o
   3   7  11        2.25        0.19      2.47 o
   4   7  11       40.56       55.31      4.44 o
   5   7  11        0.51        4.90      3.10 o
   6   7  11        3.94        2.45      2.99 o
   0   0  12     1372.21     1237.58     27.46 o
   1   0  12      328.39      308.57      6.44 o
   2   0  12     1717.20     1650.75     23.07 o
   3   0  12     5290.45     5413.53     68.50 o
   4   0  12      415.96      440.99      6.30 o
   5   0  12      104.46      104.11      2.92 o
   6   0  12        0.01       -2.67      1.71 o
   7   0  12     1037.51      959.35     10.84 o
   8   0  12      752.85      683.61     10.48 o
   9   0  12      113.79      111.30      4.21 o
  10   0  12      159.97      159.31      4.95 o
  11   0  12       37.61       31.31      2.80 o
  12   0  12      137.69      123.24      4.76 o
  13   0  12      130.17      132.85      5.27 o
   1   1  12     1665.75     1979.15     12.59 o
   2   1  12       11.14       26.25      0.96 o
   3   1  12      890.99      877.03      6.75 o
   4   1  12      480.63      509.67      4.43 o
   5   1  12        1.78        1.99      0.77 o
   6   1  12       96.58       89.56      2.23 o
   7   1  12      220.59      205.89      4.68 o
   8   1  12      339.58      348.56      4.71 o
   9   1  12      273.31      241.95      4.60 o
  10   1  12      268.07      244.39      6.78 o
  11   1  12        5.33        4.64      1.62 o
  12   1  12      129.35      129.13      4.45 o
  13   1  12      161.56      179.51      4.57 o
   0   2  12      185.64      151.90      3.88 o
   1   2  12        0.08        0.69      0.42 o
   2   2  12      836.18      762.23      7.90 o
   3   2  12      469.56      494.25      4.20 o
   4   2  12      742.28      783.35      5.92 o
   5   2  12      802.36      819.57      6.24 o
   6   2  12       20.32       24.33      1.03 o
   7   2  12      342.25      332.67      4.13 o
   8   2  12      698.89      680.24      6.75 o
   9   2  12      679.11      705.21      7.70 o
  10   2  12      143.56      151.93      3.80 o
  11   2  12      170.02      174.83      4.18 o
  12   2  12       70.94       65.14      2.86 o
  13   2  12       65.33       69.72      3.12 o
   1   3  12      835.32      839.63      8.41 o
   2   3  12        7.38       16.59      0.85 o
   3   3  12      349.44      339.24      2.97 o
   4   3  12      170.80      163.69      2.08 o
   5   3  12       27.24       27.75      0.85 o
   6   3  12      117.69      121.40      1.68 o
   7   3  12       80.52       94.85      2.13 o
   8   3  12      269.56      269.92      3.77 o
   9   3  12      133.90      134.54      2.84 o
  10   3  12      205.48      199.89      3.67 o
  11   3  12        0.34       -0.28      1.46 o
  12   3  12       57.84       65.45      2.61 o
   0   4  12      149.14      138.10      4.35 o
   1   4  12      140.43      131.96      3.64 o
   2   4  12      393.47      348.24      4.20 o
   3   4  12     1254.33     1190.21     10.60 o
   4   4  12      257.05      286.89      4.59 o
   5   4  12       23.53       25.92      2.20 o
   6   4  12        0.04        2.92      1.96 o
   7   4  12      282.75      305.50      6.65 o
   8   4  12      334.41      346.23      9.03 o
   9   4  12       40.65       49.88      3.46 o
  10   4  12       63.88       62.62      5.82 o
  11   4  12       10.39        7.71      3.84 o
   1   5  12       31.24       14.66      2.99 o
   2   5  12       39.56       40.13      2.86 o
   3   5  12      166.52      146.00      5.85 o
   4   5  12       42.56       40.76      4.51 o
   5   5  12        4.39        1.70      2.20 o
   6   5  12       31.92       35.05      3.20 o
   7   5  12       34.79       47.01      3.59 o
   8   5  12       75.62       73.16      4.19 o
   9   5  12       12.35       23.79      3.94 o
  10   5  12       95.87      101.71      7.46 o
   0   6  12        0.49        3.55      3.75 o
   1   6  12        0.01        6.01      2.72 o
   2   6  12       65.10       57.31      3.56 o
   3   6  12       29.64       26.30      2.93 o
   4   6  12      103.30      124.68      5.25 o
   5   6  12      132.45      125.64      5.36 o
   6   6  12        7.13        9.06      2.92 o
   7   6  12       89.06      108.09      5.37 o
   8   6  12      163.58      178.82      7.53 o
   1   7  12       46.75       24.83      3.73 o
   2   7  12       17.65       25.83      3.84 o
   3   7  12       10.06        9.63      2.90 o
   4   7  12        1.88        5.92      3.01 o
   5   7  12        5.26       10.03      3.17 o
   1   0  13      448.58      436.42      8.28 o
   2   0  13     1057.23     1085.43     16.46 o
   3   0  13       66.45       53.09      3.08 o
   4   0  13      126.05      120.79      9.82 o
   5   0  13      721.84      704.89      9.37 o
   6   0  13       27.19       22.68      3.20 o
   7   0  13      372.36      347.49      8.93 o
   8   0  13       31.40       27.94      3.04 o
   9   0  13        2.38        2.92      1.90 o
  10   0  13        9.67       11.86      2.85 o
  11   0  13       14.78       18.77      2.57 o
  12   0  13       18.94       23.60      2.88 o
  13   0  13       27.01       24.55      3.16 o
   0   1  13        1.07        6.26      1.09 o
   1   1  13      172.24      186.42      3.48 o
   2   1  13       12.07       18.26      0.91 o
   3   1  13      324.34      305.10      3.45 o
   4   1  13        0.00       -1.12      0.73 o
   5   1  13      309.03      342.16      4.41 o
   6   1  13      152.94      157.79      2.61 o
   7   1  13        6.75        1.06      1.29 o
   8   1  13       66.93       57.87      2.16 o
   9   1  13      512.01      466.97      6.64 o
  10   1  13       25.89       22.81      2.00 o
  11   1  13        6.56        5.35      1.75 o
  12   1  13       22.21       22.63      2.19 o
  13   1  13       88.13      107.81      4.36 o
   1   2  13     1349.17     1338.92      9.57 o
   2   2  13       17.84       25.01      1.09 o
   3   2  13     1480.02     1460.35      9.99 o
   4   2  13       34.96       30.90      1.09 o
   5   2  13        6.91        8.03      0.85 o
   6   2  13       22.31       22.17      1.26 o
   7   2  13      320.25      303.45      3.97 o
   8   2  13       23.43       22.17      1.63 o
   9   2  13        4.01        0.58      1.20 o
  10   2  13       38.93       34.19      2.20 o
  11   2  13      213.45      192.44      4.39 o
  12   2  13       18.29       21.71      2.14 o
  13   2  13       90.63      101.57      3.65 o
   0   3  13       11.88       10.78      1.36 o
   1   3  13       49.48       56.19      1.31 o
   2   3  13        1.87        1.28      0.66 o
   3   3  13        8.99        5.44      0.54 o
   4   3  13       11.69       11.57      0.62 o
   5   3  13      168.64      171.42      1.95 o
   6   3  13      115.48      116.92      1.74 o
   7   3  13        5.50        2.41      0.93 o
   8   3  13        2.94        3.20      1.48 o
   9   3  13      314.54      309.97      4.25 o
  10   3  13       41.59       48.40      2.55 o
  11   3  13        0.48       -1.69      1.19 o
  12   3  13        5.71        7.16      1.51 o
   1   4  13      116.66      126.47      4.18 o
   2   4  13      302.32      310.48      4.82 o
   3   4  13        0.98        4.74      1.36 o
   4   4  13       58.54       68.89      2.91 o
   5   4  13      229.77      231.50      6.40 o
   6   4  13        0.29        0.20      1.92 o
   7   4  13      229.42      262.62      6.58 o
   8   4  13       14.34       15.99      2.65 o
   9   4  13        4.18        2.09      2.67 o
  10   4  13       16.31       18.88      3.40 o
  11   4  13        6.98       10.78      4.16 o
   0   5  13        4.70       11.14      4.66 o
   1   5  13      120.57      135.60      5.01 o
   2   5  13       23.19       39.41      4.36 o
   3   5  13       45.38       39.77      2.81 o
   4   5  13        1.88        1.41      2.26 o
   5   5  13       29.67       32.50      3.40 o
   6   5  13       56.34       70.16      4.58 o
   7   5  13       18.56       27.73      3.19 o
   8   5  13        3.09        5.15      3.22 o
   9   5  13      275.77      286.11     13.04 o
  10   5  13       20.57       41.46      4.45 o
   1   6  13      121.41      106.06      5.05 o
   2   6  13        0.82       -0.30      2.51 o
   3   6  13      272.57      336.43      7.17 o
   4   6  13        0.01        1.28      2.57 o
   5   6  13       18.75       18.66      4.94 o
   6   6  13        3.20        0.90      2.66 o
   7   6  13      107.14      131.97      6.71 o
   8   6  13        0.01        0.73      3.45 o
   0   7  13        6.89       27.21      5.56 o
   1   7  13       27.25       33.11      3.98 o
   2   7  13       12.25       26.98      3.71 o
   3   7  13        7.12        5.87      3.20 o
   4   7  13        8.16        6.07      3.07 o
   5   7  13       13.87       15.88      4.15 o
   0   0  14     5750.68     5872.69     90.23 o
   1   0  14       72.94       71.33      3.37 o
   2   0  14     1058.15      995.14     15.63 o
   3   0  14     1312.81     1339.25     19.94 o
   4   0  14      883.31      867.43     14.39 o
   5   0  14      272.49      257.01      9.37 o
   6   0  14      637.43      617.70     11.74 o
   7   0  14       45.49       35.40      3.83 o
   8   0  14        2.45       -2.22      1.96 o
   9   0  14      234.14      208.99     10.49 o
  10   0  14        1.06       -0.06      2.33 o
  11   0  14       14.70       13.83      3.08 o
  12   0  14      148.35      150.65      8.96 o
  13   0  14       84.83       91.83      5.78 o
   1   1  14       12.13       15.98      0.84 o
   2   1  14       36.19       35.22      1.47 o
   3   1  14       23.95       27.83      1.19 o
   4   1  14      593.99      575.71      5.54 o
   5   1  14        1.10        1.10      0.89 o
   6   1  14     2138.01     2115.36     15.90 o
   7   1  14      130.74      110.33      2.84 o
   8   1  14      221.11      195.62      3.72 o
   9   1  14      346.66      325.35      5.47 o
  10   1  14      144.29      154.66      3.87 o
  11   1  14        8.08        0.31      1.58 o
  12   1  14       12.69        6.65      1.85 o
  13   1  14       76.82       88.74      3.57 o
   0   2  14     1218.65     1290.70     11.77 o
   1   2  14       34.59       39.90      2.55 o
   2   2  14      133.42      116.57      1.91 o
   3   2  14       10.96       15.42      1.03 o
   4   2  14     1285.02     1330.27      9.45 o
   5   2  14       22.18       26.46      1.11 o
   6   2  14       32.42       29.76      2.54 o
   7   2  14      502.40      504.41      5.49 o
   8   2  14       58.39       61.97      2.42 o
   9   2  14        1.52        2.19      1.32 o
  10   2  14       47.39       49.31      2.47 o
  11   2  14       61.18       52.80      2.66 o
  12   2  14        4.86        2.33      1.71 o
   1   3  14       69.06       66.71      1.21 o
   2   3  14       33.04       34.63      0.92 o
   3   3  14        2.09        5.55      0.62 o
   4   3  14      351.61      356.61      3.01 o
   5   3  14       16.87       24.30      0.93 o
   6   3  14     1076.26     1098.81      8.18 o
   7   3  14       79.78       87.13      2.48 o
   8   3  14      179.94      181.45      3.44 o
   9   3  14      138.48      135.86      3.14 o
  10   3  14       89.31       96.35      3.28 o
  11   3  14       24.49       23.48      3.54 o
  12   3  14       20.08       18.32      1.79 o
   0   4  14     1644.10     1535.97     25.93 o
   1   4  14       13.77       19.26      2.51 o
   2   4  14      580.34      594.21      8.21 o
   3   4  14      602.56      572.19      8.04 o
   4   4  14      163.58      157.42      4.71 o
   5   4  14       95.72      112.70      4.24 o
   6   4  14      217.81      201.34      5.38 o
   7   4  14       54.01       68.22      4.58 o
   8   4  14        3.13        0.18      2.60 o
   9   4  14       90.33       81.10      5.02 o
  10   4  14        6.86        9.96      4.05 o
  11   4  14        9.58       10.38      1.85 o
   1   5  14        0.06       -0.42      2.18 o
   2   5  14       15.00       24.48      2.98 o
   3   5  14        8.52       19.57      2.89 o
   4   5  14      166.62      172.01      5.42 o
   5   5  14        1.76        4.09      2.39 o
   6   5  14      416.52      395.67     16.51 o
   7   5  14       17.00       20.60      3.56 o
   8   5  14       38.92       70.93      7.13 o
   9   5  14       82.58       83.56      5.56 o
   0   6  14      193.26      141.29      7.98 o
   1   6  14        3.17        1.68      2.59 o
   2   6  14       61.29       97.99      6.19 o
   3   6  14       17.27       27.71      3.53 o
   4   6  14       72.98       65.55      6.03 o
   5   6  14        2.24        3.57      3.63 o
   6   6  14        8.53       26.66      4.57 o
   7   6  14       46.95       42.08      4.92 o
   1   7  14       27.02       43.66      4.33 o
   2   7  14        4.14        5.12      3.05 o
   3   7  14        0.55        5.13      3.56 o
   4   7  14       39.53       37.91      5.03 o
   1   0  15      538.22      534.84     10.01 o
   2   0  15      288.76      295.79      6.95 o
   3   0  15        1.39        2.86      1.83 o
   4   0  15      190.65      169.87      5.41 o
   5   0  15      342.83      334.26     11.02 o
   6   0  15      354.31      335.04      7.85 o
   7   0  15       76.29       87.91      5.84 o
   8   0  15        0.48       -1.26      2.20 o
   9   0  15       37.38       33.89      3.40 o
  10   0  15      316.76      277.15      8.26 o
  11   0  15       40.87       38.27      3.88 o
  12   0  15      217.09      239.98      8.30 o
  13   0  15       61.03       67.15     10.33 o
   0   1  15        2.31        4.06      1.20 o
   1   1  15      186.00      186.14      2.49 o
   2   1  15        0.56        1.76      0.87 o
   3   1  15      292.83      248.14      3.97 o
   4   1  15       57.84       49.32      1.74 o
   5   1  15        0.30       -0.77      1.59 o
   6   1  15      370.90      370.01      6.68 o
   7   1  15      224.48      204.45      3.45 o
   8   1  15        5.28        2.12      1.37 o
   9   1  15        8.71        4.69      1.69 o
  10   1  15       31.14       34.17      2.26 o
  11   1  15        8.20        7.74      1.78 o
  12   1  15        5.32        4.82      1.82 o
   1   2  15      129.17      119.23      1.97 o
   2   2  15      616.11      623.22      5.78 o
   3   2  15       81.90       74.72      1.73 o
   4   2  15       51.15       55.33      2.75 o
   5   2  15     1404.78     1414.50     12.50 o
   6   2  15      309.66      326.42      4.66 o
   7   2  15      128.38      132.98      3.55 o
   8   2  15      143.48      161.85      3.84 o
   9   2  15       13.30       16.42      1.79 o
  10   2  15        0.66       -1.35      1.45 o
  11   2  15       39.29       38.60      3.31 o
  12   2  15      223.02      238.04      5.55 o
   0   3  15        8.84       12.36      1.05 o
   1   3  15       22.67       24.53      0.82 o
   2   3  15       10.24       12.38      0.78 o
   3   3  15       60.19       56.50      1.27 o
   4   3  15       38.08       35.98      1.16 o
   5   3  15        0.79       -0.13      0.82 o
   6   3  15      271.66      278.88      3.93 o
   7   3  15       63.83       57.24      2.05 o
   8   3  15        0.07       -2.19      1.18 o
   9   3  15        0.14       -0.78      1.64 o
  10   3  15       12.80       16.87      1.84 o
  11   3  15        0.22        0.81      1.57 o
   1   4  15      108.65       89.38      3.96 o
   2   4  15      155.80      168.40      5.14 o
   3   4  15       51.11       78.61      3.92 o
   4   4  15       52.94       74.02      3.64 o
   5   4  15       53.06       53.83      4.25 o
   6   4  15       56.30       72.32      4.65 o
   7   4  15        0.85        3.33      2.66 o
   8   4  15        0.12        5.08      3.64 o
   9   4  15        0.59       -3.28      2.36 o
  10   4  15      121.86      129.08      7.82 o
   0   5  15       22.65       22.19      4.19 o
   1   5  15       17.55       20.18      3.06 o
   2   5  15        2.53        6.76      2.61 o
   3   5  15      127.67      134.69      5.12 o
   4   5  15        5.24        8.08      2.55 o
   5   5  15        0.00        2.28      3.05 o
   6   5  15       92.07      102.32      5.87 o
   7   5  15      102.74       91.07      5.61 o
   8   5  15        2.88       17.65      3.80 o
   9   5  15        1.51       -0.65      3.03 o
   1   6  15       14.15       29.17      3.58 o
   2   6  15       48.55       49.98      4.07 o
   3   6  15        5.19       20.95      3.36 o
   4   6  15       14.63       29.16      4.23 o
   5   6  15      150.83      124.66      6.63 o
   6   6  15       20.23       29.71      4.38 o
   7   6  15        2.86       -1.89      5.43 o
   0   7  15        8.15        8.94      4.96 o
   1   7  15        5.19        8.52      3.30 o
   2   7  15        3.05        6.06      3.18 o
   3   7  15        2.45        0.05      3.49 o
   0   0  16     3267.83     3221.28     77.57 o
   1   0  16        4.70        6.13      1.87 o
   2   0  16     1258.87     1187.17     18.45 o
   3   0  16     1196.98     1172.53     18.40 o
   4   0  16        6.66        6.36      2.13 o
   5   0  16      133.68      118.45      4.99 o
   6   0  16      313.73      299.75     10.75 o
   7   0  16      287.04      326.10      8.80 o
   8   0  16        1.52       -2.13      2.15 o
   9   0  16       97.22      115.52      5.39 o
  10   0  16       67.32       66.98      4.54 o
  11   0  16        0.10        0.61      2.49 o
  12   0  16      102.88      119.69      6.27 o
   1   1  16      244.23      215.56      3.00 o
   2   1  16      388.43      409.28      4.92 o
   3   1  16      231.06      209.18      4.21 o
   4   1  16       30.08       28.56      1.94 o
   5   1  16      879.41      916.74      9.94 o
   6   1  16      302.73      278.40      4.76 o
   7   1  16      200.59      189.93      4.02 o
   8   1  16      452.01      443.31      6.35 o
   9   1  16       65.44       66.24      3.13 o
  10   1  16        7.56        7.15      1.73 o
  11   1  16        6.97        7.39      1.83 o
  12   1  16       12.53       10.60      2.02 o
   0   2  16     1078.07     1078.29      9.42 o
   1   2  16      403.46      392.95      3.30 o
   2   2  16       82.95       88.29      1.74 o
   3   2  16       40.72       45.39      1.37 o
   4   2  16       64.46       57.13      2.46 o
   5   2  16      168.48      173.95      3.76 o
   6   2  16     1945.53     1908.23     16.31 o
   7   2  16        7.78       13.85      1.62 o
   8   2  16       45.89       43.05      2.28 o
   9   2  16        6.94        5.90      1.58 o
  10   2  16       40.69       34.37      2.30 o
  11   2  16        6.15        9.65      1.88 o
  12   2  16       11.03        9.84      2.10 o
   1   3  16      314.55      318.99      2.91 o
   2   3  16      155.63      156.81      2.01 o
   3   3  16      102.02       97.68      1.72 o
   4   3  16        5.03       13.33      1.27 o
   5   3  16      600.08      608.75      7.37 o
   6   3  16      231.63      226.87      3.62 o
   7   3  16      108.64      104.80      2.66 o
   8   3  16      290.43      277.27      4.20 o
   9   3  16       20.49       21.76      2.16 o
  10   3  16        2.13        3.31      1.54 o
  11   3  16       13.14       17.03      1.98 o
   0   4  16     1578.11     1583.24     26.99 o
   1   4  16        0.74        4.47      2.20 o
   2   4  16      356.60      331.96      7.09 o
   3   4  16      373.32      372.55      7.60 o
   4   4  16        5.99        6.87      2.73 o
   5   4  16       56.62       69.04      4.58 o
   6   4  16       28.49       41.47      4.73 o
   7   4  16       66.97       77.43      4.95 o
   8   4  16        0.12        6.30      2.84 o
   9   4  16       33.16       35.03      4.06 o
  10   4  16       12.84       10.28      4.19 o
   1   5  16       52.07       58.82      4.78 o
   2   5  16       75.96       76.39      4.29 o
   3   5  16       64.53       72.03      4.24 o
   4   5  16        0.09        6.52      3.11 o
   5   5  16       69.19       70.57      5.05 o
   6   5  16      123.32      138.86      6.65 o
   7   5  16       76.94       92.61      5.82 o
   8   5  16       81.09       85.49      5.75 o
   0   6  16      257.15      287.98     12.99 o
   1   6  16       55.90       65.29      4.58 o
   2   6  16        7.62        7.76      3.36 o
   3   6  16        8.99       12.17      3.16 o
   4   6  16       21.57       59.28      5.24 o
   5   6  16       30.71       50.22      5.13 o
   6   6  16      239.81      205.57      8.27 o
   1   7  16       76.79       84.80      8.93 o
   1   0  17      446.20      437.18      7.02 o
   2   0  17       54.82       57.14      7.50 o
   3   0  17      125.74      127.78      6.95 o
   4   0  17     1527.67     1452.33     22.35 o
   5   0  17      359.75      360.80     12.12 o
   6   0  17     1590.77     1541.93     31.53 o
   7   0  17       55.45       81.79      3.65 o
   8   0  17        4.41        5.00      2.47 o
   9   0  17        4.76        2.88      2.54 o
  10   0  17      102.07       94.09      5.21 o
  11   0  17       40.77       51.04      4.37 o
  12   0  17       10.03        9.47      3.34 o
   0   1  17      745.03      720.88      8.23 o
   1   1  17        0.97        1.60      1.07 o
   2   1  17       14.01        9.67      1.45 o
   3   1  17      618.79      576.98      7.89 o
   4   1  17      571.29      529.89      7.59 o
   5   1  17      104.42       99.81      3.06 o
   6   1  17     2208.57     2126.07     19.66 o
   7   1  17       11.97       19.87      2.02 o
   8   1  17      441.11      404.42      7.03 o
   9   1  17        8.50        9.40      1.99 o
  10   1  17      365.51      373.25      8.17 o
  11   1  17        9.76       15.30      2.26 o
  12   1  17      130.75      142.68      4.75 o
   1   2  17      112.82      113.32      1.93 o
   2   2  17      892.45      894.98      7.21 o
   3   2  17      326.95      329.74      4.68 o
   4   2  17     1755.37     1693.93     14.79 o
   5   2  17      135.15      121.36      3.08 o
   6   2  17      883.50      845.06      9.66 o
   7   2  17       35.00       22.56      1.91 o
   8   2  17       36.06       40.23      2.24 o
   9   2  17      229.65      230.40      4.73 o
  10   2  17        5.38        5.36      1.74 o
  11   2  17       91.50      114.16      3.75 o
   0   3  17      401.16      367.98      5.03 o
   1   3  17       15.22       20.47      0.93 o
   2   3  17       43.73       49.40      1.35 o
   3   3  17      464.75      471.38      5.64 o
   4   3  17      235.07      242.20      3.88 o
   5   3  17       36.02       45.58      2.04 o
   6   3  17     1363.06     1349.94     11.60 o
   7   3  17       22.27       27.81      1.76 o
   8   3  17      324.58      331.72      4.69 o
   9   3  17        0.19        0.85      1.39 o
  10   3  17      180.25      199.93      6.36 o
  11   3  17       10.35       14.92      2.00 o
   1   4  17      210.29      215.96      5.81 o
   2   4  17        0.29        0.43      2.96 o
   3   4  17        2.42        7.22      2.33 o
   4   4  17      547.51      539.35     11.32 o
   5   4  17       30.11       30.35      3.75 o
   6   4  17      601.28      592.44     23.41 o
   7   4  17        8.79       13.33      4.36 o
   8   4  17        2.24       -2.33      3.39 o
   9   4  17        2.94        3.89      3.70 o
   0   5  17      231.80      220.10     11.68 o
   1   5  17        0.77        3.17      2.53 o
   2   5  17       20.76       38.49      3.59 o
   3   5  17       43.97       46.82      3.76 o
   4   5  17       64.39       51.53      4.71 o
   5   5  17        3.16       28.22      4.01 o
   6   5  17      450.97      438.74     11.20 o
   7   5  17        2.16        3.74      3.36 o
   8   5  17      163.18      185.58      7.83 o
   1   6  17       36.70       59.41      4.60 o
   2   6  17      247.65      259.71      7.59 o
   3   6  17       20.97       23.91      3.53 o
   4   6  17      312.81      311.25      9.81 o
   5   6  17       68.86      110.43     10.47 o
   0   0  18     6672.31     6539.44     82.81 o
   1   0  18       29.76       36.69      3.57 o
   2   0  18      346.39      336.21     12.91 o
   3   0  18        2.50       -4.50      2.35 o
   4   0  18     1382.03     1317.98     20.98 o
   5   0  18      245.39      236.80     13.03 o
   6   0  18      163.37      147.54      5.94 o
   7   0  18      128.26      150.81      6.64 o
   8   0  18       19.31       21.85      6.80 o
   9   0  18      151.11      159.98      6.49 o
  10   0  18       59.13       61.10      4.50 o
  11   0  18       28.30       31.64      3.90 o
   1   1  18       92.48       89.41      2.75 o
   2   1  18     1363.25     1318.80     19.82 o
   3   1  18       17.56       16.53      1.96 o
   4   1  18       22.36       14.71      1.90 o
   5   1  18       78.08      107.81      3.21 o
   6   1  18      239.33      232.23      4.55 o
   7   1  18      231.51      234.16      4.61 o
   8   1  18       64.80       52.88      2.90 o
   9   1  18       13.61       13.89      2.11 o
  10   1  18       25.93       25.53      2.50 o
  11   1  18       63.47       71.30      3.53 o
   0   2  18     4994.58     4868.55     51.58 o
   1   2  18     1295.11     1280.47     11.44 o
   2   2  18       11.19       16.86      2.03 o
   3   2  18      359.28      340.06      5.05 o
   4   2  18      880.30      882.76      9.08 o
   5   2  18        6.43        7.26      1.53 o
   6   2  18      110.07      114.51      4.97 o
   7   2  18       79.35       97.81      3.13 o
   8   2  18        1.72       -0.07      1.42 o
   9   2  18       18.00       21.53      2.25 o
  10   2  18       12.87       12.90      1.96 o
  11   2  18       97.59      101.08      3.62 o
   1   3  18       22.85       22.49      1.38 o
   2   3  18      730.01      718.13      7.05 o
   3   3  18        3.23        2.04      2.04 o
   4   3  18        4.62        6.87      1.35 o
   5   3  18        0.31       -2.16      1.74 o
   6   3  18      117.50      126.07      3.12 o
   7   3  18       67.13       70.67      3.09 o
   8   3  18       30.84       28.97      1.92 o
   9   3  18        1.43        3.41      1.52 o
  10   3  18       11.89       22.81      2.02 o
   0   4  18     2104.39     2041.09     33.23 o
   1   4  18        8.27       13.73      2.67 o
   2   4  18       77.53       92.04      4.51 o
   3   4  18        8.53       10.09      2.55 o
   4   4  18      409.91      402.92      9.80 o
   5   4  18       75.98       97.64      6.11 o
   6   4  18       33.32       27.21      3.84 o
   7   4  18       64.71       65.17      4.92 o
   8   4  18        5.34        2.62      3.09 o
   9   4  18       80.07      102.11     10.27 o
   1   5  18       61.49       86.09      5.97 o
   2   5  18      380.73      376.11      8.43 o
   3   5  18        6.91       15.59      3.11 o
   4   5  18        0.72        3.65      3.27 o
   5   5  18       20.07       13.70      3.67 o
   6   5  18       27.64       34.75      4.47 o
   7   5  18       30.97       26.91      4.34 o
   0   6  18      701.49      665.59     17.79 o
   1   6  18      170.35      173.20      6.57 o
   2   6  18        4.60       24.74      4.31 o
   3   6  18       65.42       78.47      5.91 o
   4   6  18       92.32       92.69      6.24 o
   1   0  19      630.53      610.21      9.15 o
   2   0  19      293.40      278.46      7.47 o
   3   0  19      148.94      138.17      6.28 o
   4   0  19        2.92        5.42      2.46 o
   5   0  19      723.05      632.54     12.75 o
   6   0  19       36.75       25.95      3.22 o
   7   0  19      507.27      504.99     11.41 o
   8   0  19      101.43      101.97      5.42 o
   9   0  19       14.02       14.30      3.06 o
  10   0  19        1.43       -1.47      2.48 o
  11   0  19       94.39      100.57      5.88 o
   0   1  19     1145.99     1099.44     14.24 o
   1   1  19      256.17      224.76      4.91 o
   2   1  19      976.21      998.61     17.03 o
   3   1  19       26.79       30.40      2.00 o
   4   1  19      354.60      389.81      6.56 o
   5   1  19      136.37      128.00      3.47 o
   6   1  19       51.77       48.04      2.45 o
   7   1  19       93.57       67.23      3.10 o
   8   1  19       44.67       58.58      3.02 o
   9   1  19      185.44      179.54      4.87 o
  10   1  19       55.81       52.62      3.15 o
  11   1  19        0.85        2.19      2.10 o
   1   2  19      392.91      409.59      5.21 o
   2   2  19        4.70        4.68      1.33 o
   3   2  19       76.05       74.69      2.84 o
   4   2  19       44.10       40.37      2.03 o
   5   2  19       13.92        8.19      1.63 o
   6   2  19        0.24       -0.02      1.35 o
   7   2  19       48.46       49.51      3.10 o
   8   2  19        4.85        3.98      1.78 o
   9   2  19      233.32      244.40      5.98 o
  10   2  19        6.34        5.33      2.01 o
   0   3  19      602.62      623.08      9.07 o
   1   3  19      107.33      104.76      3.00 o
   2   3  19      660.11      658.93      6.73 o
   3   3  19        0.01       -0.52      1.22 o
   4   3  19      133.92      136.60      4.24 o
   5   3  19       62.98       71.34      2.94 o
   6   3  19       70.68       75.46      3.48 o
   7   3  19      144.86      124.30      3.56 o
   8   3  19       11.06       13.25      2.04 o
   9   3  19      143.79      159.17      3.96 o
  10   3  19       39.48       40.09      2.53 o
   1   4  19      228.75      237.01      6.41 o
   2   4  19      133.46      136.81      5.05 o
   3   4  19       54.36       56.51      4.31 o
   4   4  19        0.12        3.18      2.84 o
   5   4  19      397.58      428.46     10.45 o
   6   4  19       13.21       12.39      3.42 o
   7   4  19      175.72      188.03     14.52 o
   8   4  19       64.63       71.14      5.30 o
   0   5  19      167.84      136.23      7.87 o
   1   5  19      120.94      120.39      5.44 o
   2   5  19      355.35      406.27      8.97 o
   3   5  19       10.68       15.94      3.75 o
   4   5  19       33.85       29.93      4.26 o
   5   5  19       28.58       36.11      4.48 o
   6   5  19       19.00       36.08      4.67 o
   7   5  19       58.79       59.89      5.40 o
   1   6  19       71.20       79.58      5.16 o
   2   6  19        0.00        2.10      3.13 o
   3   6  19       19.25       34.89      4.93 o
   0   0  20      438.17      523.05     15.69 o
   1   0  20      504.43      485.62      7.94 o
   2   0  20       62.15       59.77      4.33 o
   3   0  20       10.57        7.99      3.26 o
   4   0  20      443.30      434.92     22.10 o
   5   0  20     1484.82     1423.13     22.99 o
   6   0  20      137.12      137.65      5.82 o
   7   0  20      156.49      143.38      6.16 o
   8   0  20       69.07       54.91      4.39 o
   9   0  20       93.25       82.56      5.19 o
  10   0  20       30.36       37.13      4.07 o
   1   1  20      543.83      537.91      7.80 o
   2   1  20       13.72       27.02      4.80 o
   3   1  20     1611.45     1525.32     15.00 o
   4   1  20       15.63        7.92      2.01 o
   5   1  20      142.07      136.30      4.92 o
   6   1  20      141.25      122.42      3.56 o
   7   1  20       84.70       96.60      3.25 o
   8   1  20       29.77       37.34      2.67 o
   9   1  20       37.28       37.72      4.15 o
  10   1  20        5.12       10.33      2.19 o
   0   2  20        3.09        0.49      1.77 o
   1   2  20       45.65       49.82      2.06 o
   2   2  20       29.56       26.42      1.94 o
   3   2  20      190.17      194.15      3.80 o
   4   2  20       51.44       50.63      2.25 o
   5   2  20      302.78      270.33      4.62 o
   6   2  20      290.20      288.97      4.83 o
   7   2  20       40.82       48.12      2.52 o
   8   2  20       14.23        9.89      2.10 o
   9   2  20       24.77       22.12      3.63 o
  10   2  20      127.39      150.47      4.72 o
   1   3  20      232.64      222.44      3.60 o
   2   3  20       20.47       30.43      2.88 o
   3   3  20      856.86      846.22      8.87 o
   4   3  20        2.16       -0.77      1.32 o
   5   3  20       48.53       53.55      2.27 o
   6   3  20       62.56       61.32      2.47 o
   7   3  20       48.05       54.58      4.18 o
   8   3  20       11.46       11.07      1.90 o
   9   3  20        2.43        1.10      1.66 o
   0   4  20      281.13      281.37      9.94 o
   1   4  20      140.98      149.88      5.40 o
   2   4  20       52.74       58.60      3.76 o
   3   4  20        9.30       11.34      3.18 o
   4   4  20      203.10      210.01      9.26 o
   5   4  20      550.44      536.49     12.01 o
   6   4  20       60.47       57.36      4.82 o
   7   4  20       60.15       67.87      5.25 o
   8   4  20       10.44        7.74      3.46 o
   1   5  20      174.19      156.78      5.96 o
   2   5  20        1.25       18.51      3.38 o
   3   5  20      286.62      257.44      8.68 o
   4   5  20        0.65        2.48      3.32 o
   5   5  20       80.25      121.36      6.62 o
   6   5  20       22.16       24.34      4.27 o
   0   6  20        1.92       -2.30      5.91 o
   1   6  20       17.45       19.32      3.79 o
   1   0  21      280.58      245.09      8.42 o
   2   0  21        2.14        1.52      1.73 o
   3   0  21      241.86      202.45      6.77 o
   4   0  21        9.73        2.50      2.41 o
   5   0  21       20.18       25.19      4.48 o
   6   0  21      226.71      198.79      7.12 o
   7   0  21      162.71      152.18      6.42 o
   8   0  21      283.33      287.11      8.88 o
   9   0  21       96.46      110.95      6.04 o
  10   0  21       26.50       15.29      4.24 o
   0   1  21      896.72      866.78     15.72 o
   1   1  21     1475.14     1433.28     15.19 o
   2   1  21      286.62      269.78      5.62 o
   3   1  21      144.92      153.79      4.75 o
   4   1  21      554.46      511.46      8.11 o
   5   1  21        4.99        3.27      1.59 o
   6   1  21        1.08        0.22      1.75 o
   7   1  21        6.45        4.15      1.83 o
   8   1  21        2.46       -1.50      1.76 o
   9   1  21      111.03      110.32      4.20 o
  10   1  21       24.75       37.44      2.96 o
   1   2  21      289.87      284.91      4.89 o
   2   2  21        1.37       -2.29      1.39 o
   3   2  21      755.65      712.11      8.11 o
   4   2  21      270.74      288.13      5.08 o
   5   2  21       67.20       60.73      2.53 o
   6   2  21      350.73      343.17      5.45 o
   7   2  21       16.13       13.03      1.77 o
   8   2  21        3.67        1.87      1.81 o
   9   2  21       23.88       19.36      2.36 o
   0   3  21      749.66      774.08     10.49 o
   1   3  21     1035.62     1014.38      9.37 o
   2   3  21      129.21      129.37      3.27 o
   3   3  21       60.95       65.18      2.83 o
   4   3  21      314.92      319.40      5.86 o
   5   3  21        1.42        0.57      1.32 o
   6   3  21        0.01       -1.45      1.42 o
   7   3  21        3.83        3.57      1.61 o
   8   3  21        4.13        6.46      1.77 o
   1   4  21       83.04       88.96      4.40 o
   2   4  21        3.51        3.07      2.52 o
   3   4  21      136.47      142.77      6.41 o
   4   4  21        7.09        7.87      3.19 o
   5   4  21        6.69       15.35      3.57 o
   6   4  21      100.08      108.29      6.04 o
   7   4  21      107.21      123.97      6.60 o
   0   5  21      294.93      316.11     23.27 o
   1   5  21      312.06      301.15      7.91 o
   2   5  21       49.30       46.06      4.11 o
   3   5  21       81.48       83.75      5.78 o
   4   5  21      173.69      195.61      8.00 o
   5   5  21        2.48        1.16      3.45 o
   0   0  22     2199.42     2039.82     43.21 o
   1   0  22        1.28        0.66      2.43 o
   2   0  22       31.69       22.66      3.15 o
   3   0  22       55.41       60.34      4.07 o
   4   0  22       32.61       34.98      3.60 o
   5   0  22       88.19       97.36      5.19 o
   6   0  22       94.68       93.07      5.32 o
   7   0  22       10.19        5.29      2.89 o
   8   0  22      154.04      169.93      7.11 o
   9   0  22        3.93        3.15      2.97 o
   1   1  22       29.55       31.14      3.55 o
   2   1  22      209.14      194.25      4.13 o
   3   1  22       48.10       52.72      2.48 o
   4   1  22        0.69        2.12      1.52 o
   5   1  22       88.89       77.53      3.06 o
   6   1  22       19.51       22.91      2.89 o
   7   1  22       26.37       18.00      2.29 o
   8   1  22       73.84       80.87      3.75 o
   9   1  22        4.12        8.50      2.26 o
   0   2  22       71.15       63.89      4.11 o
   1   2  22      124.95      122.29      3.37 o
   2   2  22       56.93       49.76      2.38 o
   3   2  22        0.72        2.68      1.44 o
   4   2  22      132.39      131.14      3.90 o
   5   2  22        0.65       -1.73      1.37 o
   6   2  22       31.19       38.88      2.65 o
   7   2  22        7.15        6.50      1.79 o
   8   2  22       49.85       66.78      3.08 o
   9   2  22        3.35        2.97      1.98 o
   1   3  22        5.78       10.92      1.68 o
   2   3  22      149.01      152.99      3.39 o
   3   3  22       22.90       20.52      2.80 o
   4   3  22        9.21        6.61      1.76 o
   5   3  22       31.76       25.27      2.01 o
   6   3  22       11.58        8.34      2.56 o
   7   3  22       30.88       31.59      2.24 o
   8   3  22       69.61       82.57      3.46 o
   0   4  22      721.08      732.75     16.86 o
   1   4  22        1.75        6.54      2.75 o
   2   4  22       10.01        6.58      2.99 o
   3   4  22       15.49       14.20      3.46 o
   4   4  22       20.64       22.42      3.82 o
   5   4  22       41.06       48.29      4.63 o
   6   4  22       26.06       33.43      4.37 o
   1   5  22        9.25       13.91      3.25 o
   2   5  22       33.10       35.16      4.51 o
   3   5  22        6.22       13.36      3.69 o
   1   0  23        0.28        0.25      2.26 o
   2   0  23        0.10       -2.39      2.04 o
   3   0  23        1.10        0.71      3.23 o
   4   0  23        0.42       -1.93      2.28 o
   5   0  23        0.28        0.83      2.50 o
   6   0  23       90.99      108.98      5.73 o
   7   0  23       24.28       20.63      3.53 o
   8   0  23      122.93      129.09      6.44 o
   9   0  23        3.23        3.97      3.13 o
   0   1  23      139.74      163.54      6.28 o
   1   1  23      132.42      132.06      4.37 o
   2   1  23      127.57      138.77      4.12 o
   3   1  23       52.62       55.03      3.14 o
   4   1  23       26.15       30.56      2.95 o
   5   1  23        0.29        2.05      1.50 o
   6   1  23        3.00        2.88      1.73 o
   7   1  23        0.21       -1.97      1.81 o
   8   1  23       55.92       69.84      3.54 o
   1   2  23        0.92       -0.43      1.55 o
   2   2  23        3.11        5.89      1.72 o
   3   2  23        0.08       -1.02      1.40 o
   4   2  23      469.32      486.86      7.35 o
   5   2  23        9.03        7.40      1.67 o
   6   2  23      152.28      172.65      4.02 o
   7   2  23        8.26        5.30      1.84 o
   8   2  23       73.62       75.93      3.78 o
   0   3  23      129.70      144.14      4.98 o
   1   3  23      127.62      124.12      3.46 o
   2   3  23       66.39       77.68      2.70 o
   3   3  23       14.83       17.58      1.75 o
   4   3  23        6.66        4.87      1.50 o
   5   3  23        1.23        1.92      1.60 o
   6   3  23        0.37       -2.12      1.45 o
   7   3  23        0.24        0.16      1.67 o
   1   4  23        1.08       -0.68      2.81 o
   2   4  23        3.64       -3.29      2.81 o
   3   4  23        0.10        1.92      3.17 o
   4   4  23        0.69       -3.79      3.01 o
   5   4  23        3.59        2.36      3.23 o
   0   5  23       10.58       15.48      7.19 o
   0   0  24      178.25      187.42      9.70 o
   1   0  24       23.11       14.70      2.93 o
   2   0  24       27.69       34.23      3.55 o
   3   0  24        0.07        0.27      2.36 o
   4   0  24       48.57       58.78      4.46 o
   5   0  24        0.17       -0.76      2.50 o
   6   0  24        0.27        0.45      2.62 o
   7   0  24        6.45        5.91      3.08 o
   8   0  24       65.46       61.47      4.98 o
   1   1  24       13.37        8.50      1.85 o
   2   1  24        4.71        4.35      1.80 o
   3   1  24        1.14       -0.46      1.67 o
   4   1  24      102.90      114.37      4.04 o
   5   1  24        7.49       14.70      1.87 o
   6   1  24        0.89        2.31      1.75 o
   7   1  24       18.74       15.69      2.39 o
   8   1  24       22.45       26.13      2.71 o
   0   2  24      232.07      225.69      7.29 o
   1   2  24       61.42       51.52      2.82 o
   2   2  24       51.10       61.24      3.00 o
   3   2  24        1.49        1.71      1.55 o
   4   2  24       90.51       97.42      3.19 o
   5   2  24        6.61        9.94      1.80 o
   6   2  24        3.75        4.77      1.69 o
   7   2  24       11.65       12.18      2.08 o
   1   3  24       18.32       17.53      1.87 o
   2   3  24       13.68       16.28      2.21 o
   3   3  24        2.10        2.04      1.51 o
   4   3  24       80.54       98.58      3.33 o
   5   3  24       19.97       23.82      2.24 o
   6   3  24        0.69        3.04      1.66 o
   0   4  24      103.79      107.49     11.28 o
   1   4  24        7.84       14.80      4.55 o
   2   4  24        7.21       11.06      8.26 o
   3   4  24        0.40       -1.41      3.03 o
   1   0  25        5.04        4.68      2.58 o
   2   0  25       28.91       24.32      3.40 o
   3   0  25        1.75       -0.30      2.43 o
   4   0  25       12.21       17.24      3.30 o
   5   0  25       45.35       47.14      4.57 o
   6   0  25        7.05        4.67      3.06 o
   7   0  25       59.60       61.43      4.91 o
   0   1  25       68.62       66.18      4.46 o
   1   1  25        5.86        5.95      2.05 o
   2   1  25       14.50       20.58      2.28 o
   3   1  25        0.23       -0.94      1.76 o
   4   1  25      139.03      136.98      4.51 o
   5   1  25       32.12       39.42      2.65 o
   6   1  25       14.93       18.96      2.47 o
   7   1  25        1.73       -0.05      1.98 o
   1   2  25       38.21       35.68      2.57 o
   2   2  25       20.30       18.05      2.16 o
   3   2  25       78.87       79.42      3.24 o
   4   2  25      131.85      131.85      3.98 o
   5   2  25        2.20        1.68      1.75 o
   6   2  25       32.89       34.12      2.97 o
   0   3  25       82.13       90.81      4.31 o
   1   3  25        8.87        9.45      1.65 o
   2   3  25       11.49        9.63      1.86 o
   3   3  25        6.01        3.74      1.81 o
   4   3  25       66.58       68.98      4.51 o
   1   4  25        1.11        2.22      4.07 o
   0   0  26       66.31       72.12      6.83 o
   1   0  26        3.72        4.06      2.66 o
   2   0  26       13.10       10.92      3.03 o
   3   0  26        3.36       -1.16      2.53 o
   4   0  26       17.19       10.82      3.17 o
   5   0  26       99.68       94.70      5.78 o
   6   0  26       50.82       53.19      4.83 o
   1   1  26       29.89       32.37      2.68 o
   2   1  26        0.80        0.11      1.82 o
   3   1  26        8.59        7.55      2.21 o
   4   1  26       93.65      110.36      4.23 o
   5   1  26        0.77       -1.01      1.77 o
   0   2  26       65.60       72.55      4.85 o
   1   2  26      155.38      158.14      4.64 o
   2   2  26        6.07        5.22      1.84 o
   3   2  26        0.04        0.80      1.70 o
   4   2  26       40.44       58.67      2.97 o
   5   2  26        1.60        1.70      1.91 o
   1   3  26       26.62       30.91      2.88 o
   2   3  26        2.07        0.43      1.68 o
   3   3  26        3.19        1.68      1.73 o
   1   0  27       17.02        6.90      3.02 o
   2   0  27        0.16        2.13      2.82 o
   3   0  27        8.90        5.06      3.12 o
   4   0  27       30.52       40.61      4.35 o
   0   1  27        2.38        1.75      2.74 o
   1   1  27        0.56        0.95      1.98 o
   2   1  27       54.40       42.27      3.17 o
   3   1  27       16.17       17.50      2.48 o
   4   1  27      336.68      380.34      7.63 o
   1   2  27        0.65        1.04      1.84 o
   2   2  27       46.33       63.61      3.07 o
   3   2  27       86.33       93.50      3.87 o
   0   0  28       45.53       53.46      6.46 o
   1   0  28      263.61      272.57      9.08 o
   2   0  28      314.62      361.11     10.53 o
   1   1  28       26.22       27.20      2.74 o
   2   1  28       23.97       27.87      2.82 o
 
